# Supplementary material for: Novel mechanisms and transcription factors associated with the therapeutic effect of Jakyakgamcho-tang on neuropathic pain
Source: Genes Dis. 2025 Aug 12;13(4):101805. doi: 10.1016/j.gendis.2025.101805 (PMC13049572; doi:10.1016/j.gendis.2025.101805)
Supplement: Multimedia component 2 [file mmc2.xlsx]

## Sheet: Description(Supplementary Table
Novel mechanisms and transcription fators associated with therapeutic effect of Jakyakgamcho-tang on neuropathic pain
Supplementary Tables(8)
Table S1. List of DEGs in GSE53861 and GSE102937
Table S2. Functional classification of DEGs in GSE53861 and GSE102937
Table S3. Enriched TFs in GSE53861 and GSE102937
Table S4. Enriched Motifs in active regions (H3K4me1)
Table S5. Enriched molecular pathways by JGT in PC12 cells
Table S6. Docking analysis results of three compounds with Fos-related proteins
Table S7. Binding affinity between catechin and c-Fos related proteins
Table S8. Target genes correlated with Fos expression
Table S9. Enriched pathways of Fos expression-correlated target genes

## Sheet: Table S1
Table S1. List of DEGs in GSE53861 and GSE102937
Datasets	E_id	gene	logFC	logCPM	LR	PValue	FDR	Datasets	gene	logFC	logCPM	LR	PValue	FDR
GSE53861	ENSRNOG00000030019	Atp1a1	-2.08785	10.2972	30.9837	2.6e-08	4.46e-07	GSE102937	Sprr1a	6.29279	9.31942	75.866	3.03585e-18	1.46073e-14
GSE53861	ENSRNOG00000057142	AABR07060620.2	-3.52051	-2.67317	19.626	9.42e-06	7.72e-05	GSE102937	Npy	5.45024	6.00899	48.2251	3.79991e-12	9.14181e-09
GSE53861	ENSRNOG00000020637	Hmx3	4.03385	-3.83048	6.33669	0.0118266	0.0367745	GSE102937	Mir6358	5.00249	4.45608	19.9263	8.04841e-06	0.00288998
GSE53861	ENSRNOG00000051790	AABR07057765.2	-3.57211	-3.99723	5.34939	0.0207296	0.0589298	GSE102937	Atf3	4.83899	7.97944	172.09	2.5859e-39	6.22117e-35
GSE53861	ENSRNOG00000010240	Tent5a	2.10974	2.04934	50.0645	1.49e-12	7.88e-11	GSE102937	Gal	4.4006	7.52939	46.9806	7.16932e-12	1.43733e-08
GSE53861	ENSRNOG00000040376	Mir802	3.53519	-3.99731	4.91702	0.0265934	0.0722395	GSE102937	Slc6a4	4.12644	4.34964	15.3629	8.87148e-05	0.0217786
GSE53861	ENSRNOG00000037113	Slfn2	2.11103	4.78348	75.6355	3.41e-18	3.81e-16	GSE102937	Ecel1	3.92878	4.92301	25.6139	4.17024e-07	0.000228017
GSE53861	ENSRNOG00000066851	U2	-4.11456	-3.82714	8.10325	0.00441858	0.0160921	GSE102937	Lipn	3.87832	4.73563	18.4896	1.70831e-05	0.0054798
GSE53861	ENSRNOG00000012467	Il17a	3.14607	-4.09143	3.94708	0.0469527	0.114202	GSE102937	Gpr151	3.80302	6.3098	45.1044	1.8681e-11	3.45713e-08
GSE53861	ENSRNOG00000020136	Tgm1	7.17416	3.99478	559.802	9.28e-124	4.73e-120	GSE102937	Mir6947	3.77339	3.82852	7.15261	0.00748552	0.518841
GSE53861	ENSRNOG00000069344	Olr341	4.06081	-3.82903	7.68722	0.00556132	0.0195013	GSE102937	Mir1258	-3.70165	3.40298	12.4509	0.000417783	0.0733651
GSE53861	ENSRNOG00000069348	Sslp1	-2.54063	-3.24066	8.06928	0.0045022	0.0163425	GSE102937	Anxa10	3.68609	3.99517	9.42619	0.00213909	0.230772
GSE53861	ENSRNOG00000015082	Nlrp10	2.29827	-1.46124	17.9726	2.24e-05	0.000164676	GSE102937	Mir7679	3.67874	3.79448	7.57556	0.00591649	0.45187
GSE53861	ENSRNOG00000064878	Olr698	3.56155	-3.9969	4.25736	0.0390806	0.0988824	GSE102937	Mir1195	3.67297	3.79735	6.70528	0.00961279	0.623354
GSE53861	ENSRNOG00000065057	5S_rRNA	5.10618	-3.35774	11.2073	0.000814758	0.00381125	GSE102937	Mir713	3.55778	3.74877	6.91472	0.0085489	0.574496
GSE53861	ENSRNOG00000064016	SNORD116	-5.16756	-3.3539	11.7719	0.000601308	0.00295433	GSE102937	Mir29a	3.43209	3.70386	6.28427	0.0121814	0.716531
GSE53861	ENSRNOG00000033499	AABR07012310.1	6.07294	-2.78764	25.1197	5.39e-07	6.25e-06	GSE102937	4930544M13Rik	3.42706	4.29268	12.2511	0.000464982	0.0766201
GSE53861	ENSRNOG00000033490	Vsig2	2.50739	-0.584025	25.5384	4.34e-07	5.17e-06	GSE102937	Snora20	3.4252	3.70146	6.25125	0.0124106	0.724777
GSE53861	ENSRNOG00000022631	Fgf5	2.09536	0.000676268	32.3454	1.29e-08	2.44e-07	GSE102937	Cckbr	3.40159	4.62887	17.1616	3.43308e-05	0.00983251
GSE53861	ENSRNOG00000039725	Ces1a	2.18807	-0.475623	32.8334	1e-08	1.96e-07	GSE102937	Mir6901	3.37481	3.68412	6.01466	0.0141875	0.7934
GSE53861	ENSRNOG00000031535	Ptgdrl	-2.54662	1.21031	31.738	1.76e-08	3.18e-07	GSE102937	Mir3098	3.34203	3.67324	5.86515	0.0154436	0.828399
GSE53861	ENSRNOG00000032844	RT1-Da	2.64634	6.02837	127.48	1.46e-29	5.01e-27	GSE102937	Mir1251	3.33725	3.67164	5.84362	0.0156336	0.832489
GSE53861	ENSRNOG00000046452	Fcgr2b	2.51745	2.69564	53.3387	2.81e-13	1.67e-11	GSE102937	Fst	3.33527	5.14795	27.1386	1.89375e-07	0.000123135
GSE53861	ENSRNOG00000019404	Hhatl	-2.26161	4.06876	28.9748	7.33e-08	1.11e-06	GSE102937	Mir1957a	-3.33325	3.34847	8.90953	0.00283687	0.276313
GSE53861	ENSRNOG00000067134	Olr852	4.62885	-3.60518	10.8277	0.000999918	0.00455131	GSE102937	Sh2d1b2	3.30252	3.66012	5.68936	0.017068	0.87181
GSE53861	ENSRNOG00000014258	Rab32	2.94082	4.50732	103.581	2.5e-24	5.23e-22	GSE102937	Mir297c	3.29284	3.65694	5.64704	0.0174849	0.880263
GSE53861	ENSRNOG00000003288	Cacng5	-2.78984	2.36503	34.816	3.62e-09	8.14e-08	GSE102937	A630023A22Rik	3.25134	4.34851	12.3499	0.000440999	0.0743773
GSE53861	ENSRNOG00000009582	Rpe65	-2.06635	1.02069	31.2692	2.25e-08	3.94e-07	GSE102937	Mir193b	3.24881	3.64269	5.45799	0.019479	0.9245
GSE53861	ENSRNOG00000027658	Gpr101	4.41136	-1.51847	43.7421	3.75e-11	1.5e-09	GSE102937	Nts	3.1872	6.99459	27.8598	1.30433e-07	9.22931e-05
GSE53861	ENSRNOG00000009050	Amn	2.36521	-2.30173	12.4947	0.000408105	0.00210136	GSE102937	Sez6l	3.18366	6.1267	55.1012	1.14478e-13	3.44265e-10
GSE53861	ENSRNOG00000028310	S100vp	-4.32628	-3.74885	9.20955	0.00240756	0.00967838	GSE102937	Antxrl	3.14798	4.60294	15.5094	8.20958e-05	0.0205735
GSE53861	ENSRNOG00000030093	Defa5	-2.43899	0.326749	18.8854	1.39e-05	0.000108272	GSE102937	Mir199a-1	3.06309	3.58597	4.72123	0.0297924	1
GSE53861	ENSRNOG00000054286	Rrm2	2.87304	4.08416	85.3561	2.49e-20	3.68e-18	GSE102937	Sox11	3.01693	6.85983	86.3909	1.47663e-20	8.88119e-17
GSE53861	ENSRNOG00000053696	AC135294.1	-3.86936	-3.90959	6.70893	0.00959314	0.0308539	GSE102937	Mir155	3.00556	3.56941	4.5116	0.0336658	1
GSE53861	ENSRNOG00000039110	Lsmem1	4.62476	0.0138816	109.04	1.59e-25	3.86e-23	GSE102937	Snord49a	3.00455	3.56765	4.18292	0.0408333	1
GSE53861	ENSRNOG00000049689	Smim18	-2.50064	3.14727	46.3199	1e-11	4.54e-10	GSE102937	AA536875	2.98828	3.84194	6.20721	0.0127231	0.737573
GSE53861	ENSRNOG00000047686	Pou3f1	2.80482	4.26061	90.464	1.88e-21	3.01e-19	GSE102937	Mir1945	-2.96965	3.30205	7.00843	0.00811268	0.552903
GSE53861	ENSRNOG00000055628	U6	-3.19568	-4.09063	4.04608	0.0442739	0.109462	GSE102937	Gadd45a	2.8902	7.34338	70.3246	5.0307e-17	1.72898e-13
GSE53861	ENSRNOG00000007256	Necab1	-2.53117	6.23694	32.9955	9.24e-09	1.83e-07	GSE102937	Mir135a-2	2.8788	3.53499	3.97034	0.0463085	1
GSE53861	ENSRNOG00000024119	Ghsr	-2.81387	-3.53797	6.89491	0.00864415	0.028256	GSE102937	Igfn1	2.83177	3.73443	5.03436	0.0248493	1
GSE53861	ENSRNOG00000017420	Nudt6	2.44863	6.04186	204.496	2.18e-46	1.85e-43	GSE102937	4930448F12Rik	2.81463	3.73426	4.99499	0.0254208	1
GSE53861	ENSRNOG00000063777	U2	-3.26542	-2.4714	22.0783	2.62e-06	2.49e-05	GSE102937	Sema6a	2.75811	8.00679	136.453	1.58863e-31	1.91097e-27
GSE53861	ENSRNOG00000063772	Krtap2-4l	3.3111	-2.75201	18.0171	2.19e-05	0.000161257	GSE102937	Mir17	-2.75142	3.27979	5.94388	0.0147684	0.811185
GSE53861	ENSRNOG00000060082	AC114526.2	-3.57211	-3.99723	5.34986	0.0207239	0.0589245	GSE102937	Mir467d	-2.73689	3.27841	5.87396	0.0153665	0.82704
GSE53861	ENSRNOG00000060084	AC096035.1	-2.03592	-3.47449	3.94685	0.0469591	0.114202	GSE102937	Lmo7	2.73465	6.50183	50.5947	1.13548e-12	3.03528e-09
GSE53861	ENSRNOG00000030877	Htr2c	-2.25422	1.543	50.3637	1.28e-12	6.86e-11	GSE102937	Mcoln2	2.73061	4.14346	8.13165	0.00434992	0.364636
GSE53861	ENSRNOG00000004878	Myf6	3.4766	-3.14614	6.18184	0.0129068	0.0396096	GSE102937	Smim3	2.70187	5.30079	24.9136	5.99593e-07	0.000313074
GSE53861	ENSRNOG00000004874	Flrt3	3.17119	6.49183	311.106	1.25e-69	2.13e-66	GSE102937	Mir7231	2.67196	4.2811	7.6139	0.00579201	0.446616
GSE53861	ENSRNOG00000070044	Vom1r84	-3.1935	-4.09083	4.04104	0.0444065	0.109599	GSE102937	Mir6356	-2.63738	3.26925	5.41337	0.0199831	0.934583
GSE53861	ENSRNOG00000012172	Spi1	2.09422	2.80517	47.9402	4.39e-12	2.15e-10	GSE102937	Sectm1b	2.62866	4.26725	8.95841	0.00276195	0.274574
GSE53861	ENSRNOG00000003031	Atp2b4	2.07505	6.76523	148.506	3.68e-34	1.65e-31	GSE102937	Slfn10-ps	2.5928	3.9636	6.13525	0.0132513	0.757242
GSE53861	ENSRNOG00000067049	5S_rRNA	5.10618	-3.35774	11.2087	0.000814151	0.00380909	GSE102937	Snord33	-2.58821	3.38851	5.6841	0.0171193	0.872579
GSE53861	ENSRNOG00000001765	Slc51a	-2.21242	2.27844	21.9554	2.79e-06	2.64e-05	GSE102937	Mir3100	-2.57043	3.26343	5.12089	0.0236395	1
GSE53861	ENSRNOG00000018958	Mt3	-2.18195	6.2259	56.9032	4.58e-14	3.05e-12	GSE102937	Mir7019	-2.56069	3.26259	5.07947	0.0242108	1
GSE53861	ENSRNOG00000018955	Olr286	-2.45812	-3.67526	4.03843	0.0444752	0.109663	GSE102937	BC048609	-2.55605	3.33676	5.1931	0.0226767	0.993569
GSE53861	ENSRNOG00000016117	Myof	2.67527	6.19198	103.316	2.86e-24	5.94e-22	GSE102937	Mir6922	-2.53069	3.76876	9.24703	0.00235878	0.246728
GSE53861	ENSRNOG00000052745	Met	2.35467	3.74487	111.204	5.34e-26	1.39e-23	GSE102937	Car1	2.51813	3.84571	5.06304	0.0244414	1
GSE53861	ENSRNOG00000046699	Slpi	3.56975	1.99971	76.2162	2.54e-18	2.89e-16	GSE102937	Mir411	2.50811	4.49016	10.214	0.00139376	0.175555
GSE53861	ENSRNOG00000021424	Cd300lf	2.49646	2.25971	74.674	5.55e-18	6.06e-16	GSE102937	Gm6588	2.49838	3.66534	3.87804	0.0489216	1
GSE53861	ENSRNOG00000010478	Serpina3n	6.84519	2.13519	319.198	2.17e-71	4.14e-68	GSE102937	Csf1	2.49802	5.8709	36.3489	1.64975e-09	1.72564e-06
GSE53861	ENSRNOG00000062783	Slitrk4	-2.16743	5.02349	44.7964	2.19e-11	9.15e-10	GSE102937	Stmn4	2.49478	5.28201	22.352	2.26973e-06	0.0010501
GSE53861	ENSRNOG00000062789	Olr313	-2.43019	-3.29597	7.78366	0.0052721	0.0186498	GSE102937	Rmst	2.46129	3.82806	4.79936	0.0284703	1
GSE53861	ENSRNOG00000059086	AABR07038505.1	-3.57449	-3.99715	5.15789	0.0231409	0.0644667	GSE102937	Mia2	2.45978	3.93941	5.56834	0.0182881	0.90116
GSE53861	ENSRNOG00000061255	U6	4.05895	-3.82944	7.70439	0.00550866	0.0193477	GSE102937	Steap1	2.45548	4.30355	8.5883	0.00338329	0.310505
GSE53861	ENSRNOG00000021856	Lat2	2.14356	2.30777	57.0782	4.19e-14	2.83e-12	GSE102937	Mir3066	-2.42815	3.55142	7.32384	0.0068046	0.490135
GSE53861	ENSRNOG00000021855	Kcp	2.84199	2.63141	81.9005	1.43e-19	1.94e-17	GSE102937	Mir5626	-2.41721	3.40292	5.32685	0.0209994	0.960461
GSE53861	ENSRNOG00000070622	Hsd3b1	4.59385	-0.340934	107.196	4.03e-25	9.06e-23	GSE102937	Mir6903	-2.3919	3.69646	8.44583	0.00365881	0.327225
GSE53861	ENSRNOG00000025946	Igf2bp2	2.40484	3.6279	69.11	9.31e-17	8.39e-15	GSE102937	Alb	-2.37461	3.26745	4.08325	0.0433103	1
GSE53861	ENSRNOG00000018426	NEWGENE_2134	2.04636	1.35694	24.7561	6.51e-07	7.34e-06	GSE102937	Flrt3	2.3428	7.86605	124.584	6.27648e-29	5.03332e-25
GSE53861	ENSRNOG00000002657	Pla2g4a	2.11921	2.85152	53.9353	2.07e-13	1.27e-11	GSE102937	Mir7233	-2.33682	4.39173	13.648	0.000220475	0.0424335
GSE53861	ENSRNOG00000002659	Ciita	2.22818	2.44702	65.6363	5.42e-16	4.49e-14	GSE102937	Acvr1c	2.33491	3.84743	4.60256	0.0319243	1
GSE53861	ENSRNOG00000026235	Hk3	4.26098	1.84554	72.8235	1.42e-17	1.47e-15	GSE102937	Mir6918	-2.3347	3.3818	4.56639	0.0326053	1
GSE53861	ENSRNOG00000012703	Crh	-2.65491	0.589914	12.8399	0.000339306	0.00179026	GSE102937	Mirlet7g	2.32844	4.29809	7.8769	0.00500701	0.400195
GSE53861	ENSRNOG00000001425	Sh2b2	2.31409	1.60173	61.3745	4.72e-15	3.53e-13	GSE102937	Myh1	-2.2919	3.49987	5.56498	0.0183232	0.90116
GSE53861	ENSRNOG00000036641	2010003K11Rik	-2.17218	-2.67438	11.561	0.000673506	0.00325928	GSE102937	Mir8094	-2.28569	3.53631	6.30898	0.0120128	0.715356
GSE53861	ENSRNOG00000069264	Olr695	3.84118	-3.90957	5.77067	0.0162958	0.048261	GSE102937	Mir6932	2.28311	4.10591	6.23639	0.0125151	0.72903
GSE53861	ENSRNOG00000069267	Pthlh	2.7101	2.35038	86.2563	1.58e-20	2.37e-18	GSE102937	Gm19424	2.2635	3.77854	4.00773	0.0452921	1
GSE53861	ENSRNOG00000050841	Ache	-2.07154	6.46091	36.2805	1.71e-09	4.24e-08	GSE102937	Mir6407	2.25572	3.79809	4.102	0.0428326	1
GSE53861	ENSRNOG00000013916	Nefm	-2.04345	12.2457	36.7197	1.36e-09	3.5e-08	GSE102937	Snord111	2.24497	4.03476	5.59072	0.0180559	0.895648
GSE53861	ENSRNOG00000013917	Igsf10	2.07505	3.75423	76.5789	2.12e-18	2.44e-16	GSE102937	Mir6955	-2.23413	3.47344	5.29674	0.0213654	0.969829
GSE53861	ENSRNOG00000067372	U7	3.52072	-3.99837	5.04678	0.0246717	0.06798	GSE102937	Anxa8	2.2322	3.91313	4.74051	0.0294604	1
GSE53861	ENSRNOG00000066427	5S_rRNA	5.10618	-3.35774	11.21	0.000813592	0.00380865	GSE102937	Mir6946	-2.21412	3.46546	5.11544	0.0237138	1
GSE53861	ENSRNOG00000068909	Cyp11b1	-2.38668	-0.100632	52.6349	4.02e-13	2.34e-11	GSE102937	Mir181a-1	2.20351	3.83339	4.17769	0.0409595	1
GSE53861	ENSRNOG00000024630	Igsf23	3.19462	1.80863	143.607	4.33e-33	1.86e-30	GSE102937	Sdc1	2.19736	5.384	20.8269	5.02722e-06	0.00188976
GSE53861	ENSRNOG00000063465	Olfr513	3.9504	-0.904858	51.7684	6.24e-13	3.55e-11	GSE102937	Slfn9	2.19661	4.58428	10.021	0.00154762	0.18906
GSE53861	ENSRNOG00000001338	Hpd	6.78667	2.07726	278.248	1.81e-62	2.63e-59	GSE102937	Adam8	2.19578	5.66359	26.2285	3.03311e-07	0.000173739
GSE53861	ENSRNOG00000010315	Ccr4	2.10986	-2.64546	7.77872	0.00528652	0.0186878	GSE102937	Mrgpra6	2.17749	4.53581	9.43256	0.00213166	0.230772
GSE53861	ENSRNOG00000054205	U6	-3.19135	-4.09102	4.02634	0.0447951	0.110091	GSE102937	Snord66	-2.15952	3.52063	5.4552	0.0195102	0.9245
GSE53861	ENSRNOG00000054204	Gria2	-2.09301	5.20706	29.0123	7.19e-08	1.09e-06	GSE102937	Satb2	2.09991	4.11646	5.65279	0.0174276	0.880263
GSE53861	ENSRNOG00000049351	Nat8l	-2.08701	7.32543	35.0746	3.17e-09	7.27e-08	GSE102937	Igfbp3	2.08884	5.52569	21.9371	2.81732e-06	0.00118911
GSE53861	ENSRNOG00000047606	Bcl2a1	2.59772	2.47964	44.2625	2.87e-11	1.17e-09	GSE102937	Flnc	2.06135	4.13492	5.63585	0.0175969	0.880263
GSE53861	ENSRNOG00000018659	Csf1	2.58968	5.54831	204.651	2.02e-46	1.76e-43	GSE102937	Mir6902	2.04388	4.32924	6.96214	0.00832522	0.562607
GSE53861	ENSRNOG00000019387	Ifi30	2.30628	4.60706	63.687	1.46e-15	1.15e-13	GSE102937	Mmp16	2.02331	7.02715	43.7373	3.75552e-11	5.64689e-08
GSE53861	ENSRNOG00000000451	RT1-Ba	2.5655	5.29129	143.331	4.98e-33	2.11e-30	GSE102937	Mir199b	-2.0174	3.85885	6.54499	0.010518	0.660234
GSE53861	ENSRNOG00000001476	Cldn4	6.80191	2.97347	405.015	4.46e-90	1.24e-86	GSE102937	Mir6394	2.01366	5.28171	17.0014	3.73527e-05	0.0103291
GSE53861	ENSRNOG00000011196	Krt25	-2.15168	-0.181769	31.841	1.67e-08	3.04e-07
GSE53861	ENSRNOG00000068581	5S_rRNA	5.10619	-3.35774	11.2113	0.000813028	0.00380725
GSE53861	ENSRNOG00000015248	Abca12	2.50186	1.63273	88.1239	6.15e-21	9.54e-19
GSE53861	ENSRNOG00000063059	Olr167	-3.56951	-3.99752	5.51671	0.0188357	0.0544758
GSE53861	ENSRNOG00000003348	Rasd1	2.9734	2.63512	174.992	6.01e-40	3.83e-37
GSE53861	ENSRNOG00000069979	Gm36210	-2.11641	1.2131	41.0847	1.46e-10	4.95e-09
GSE53861	ENSRNOG00000009316	Bmp10	2.39509	-2.95407	10.1807	0.00141919	0.00613617
GSE53861	ENSRNOG00000004692	A1bg	2.08124	-0.84255	19.5312	9.9e-06	8.06e-05
GSE53861	ENSRNOG00000013623	Amer2	-2.34201	1.63404	24.5017	7.42e-07	8.26e-06
GSE53861	ENSRNOG00000038129	Defb52	-2.47444	-3.67521	4.76807	0.0289923	0.0775498
GSE53861	ENSRNOG00000000853	Aif1	2.11298	4.08609	58.36	2.18e-14	1.53e-12
GSE53861	ENSRNOG00000037762	Serpina1f	5.94871	-1.35153	70.6896	4.18e-17	4.07e-15
GSE53861	ENSRNOG00000057513	SNORA73	-4.32453	-3.74904	9.58558	0.00196111	0.00812632
GSE53861	ENSRNOG00000067628	Olr812	7.09582	-2.00447	55.5794	8.98e-14	5.8e-12
GSE53861	ENSRNOG00000051584	RNaseP_nuc	-3.19455	-4.09073	4.16958	0.0411559	0.103168
GSE53861	ENSRNOG00000017679	Cckbr	3.61623	3.13584	184.969	3.99e-42	2.83e-39
GSE53861	ENSRNOG00000063630	Dlx6	2.46799	-2.91315	11.0595	0.000882359	0.00408683
GSE53861	ENSRNOG00000022329	Olr1595	4.25902	-3.7522	8.15496	0.00429435	0.0157319
GSE53861	ENSRNOG00000025119	Fmo9	2.38607	-0.403583	39.1133	4e-10	1.19e-08
GSE53861	ENSRNOG00000014327	Csrp3	8.3729	4.75719	784.988	9.91e-173	3.03e-168
GSE53861	ENSRNOG00000064624	5S_rRNA	5.10619	-3.35774	11.2122	0.000812619	0.00380641
GSE53861	ENSRNOG00000050974	AABR07030773.1	3.26975	3.40868	58.8305	1.72e-14	1.22e-12
GSE53861	ENSRNOG00000020899	Fgf19	2.89707	-3.00095	10.3108	0.00132252	0.0057795
GSE53861	ENSRNOG00000009299	Adra2c	-2.09485	2.6023	26.8435	2.21e-07	2.86e-06
GSE53861	ENSRNOG00000002964	Xcl1	4.81428	0.189473	117.741	1.98e-27	5.64e-25
GSE53861	ENSRNOG00000059630	U6	-2.26038	-0.892734	23.9741	9.76e-07	1.05e-05
GSE53861	ENSRNOG00000012038	Htr1d	-3.08583	2.53064	20.8915	4.86e-06	4.3e-05
GSE53861	ENSRNOG00000003772	Csrp2	2.38094	4.45639	108.442	2.15e-25	5.09e-23
GSE53861	ENSRNOG00000030253	Tafa3	-2.24112	2.94341	32.053	1.5e-08	2.77e-07
GSE53861	ENSRNOG00000031618	AABR07018028.1	4.6733	-1.30606	69.8605	6.37e-17	5.99e-15
GSE53861	ENSRNOG00000047917	Plscr5	-2.98046	0.462975	60.2817	8.22e-15	6.05e-13
GSE53861	ENSRNOG00000019890	Folr2	2.96504	3.12661	54.8548	1.3e-13	8.23e-12
GSE53861	ENSRNOG00000055534	Slpil2	2.7145	0.671617	48.726	2.94e-12	1.49e-10
GSE53861	ENSRNOG00000017052	Pianp	-2.17767	3.48241	34.2698	4.8e-09	1.04e-07
GSE53861	ENSRNOG00000011846	Krt28	-2.43794	2.56449	33.7869	6.15e-09	1.28e-07
GSE53861	ENSRNOG00000067185	U2	-2.40196	-2.53624	15.3052	9.15e-05	0.000564916
GSE53861	ENSRNOG00000050395	Ms4a6bl	2.05712	3.59108	29.4491	5.74e-08	8.98e-07
GSE53861	ENSRNOG00000064190	5S_rRNA	5.10619	-3.35774	11.2142	0.000811744	0.00380532
GSE53861	ENSRNOG00000056897	RGD1559508	-4.10947	-3.82749	5.52246	0.0187738	0.0543715
GSE53861	ENSRNOG00000042944	Cenpw	2.72316	0.705373	60.5757	7.08e-15	5.26e-13
GSE53861	ENSRNOG00000011668	Nfil3	2.32229	3.4691	119.78	7.07e-28	2.12e-25
GSE53861	ENSRNOG00000068277	Olr1072	-3.86237	-3.91036	6.44131	0.0111496	0.0349756
GSE53861	ENSRNOG00000019914	Tlcd3b	-2.08295	6.30218	42.7309	6.28e-11	2.36e-09
GSE53861	ENSRNOG00000009390	Edn2	-2.7284	-1.80186	23.165	1.49e-06	1.52e-05
GSE53861	ENSRNOG00000020647	Ctsg	-2.65525	-1.36713	10.0064	0.00155996	0.00665074
GSE53861	ENSRNOG00000065169	U4	-2.46414	-3.67534	4.76693	0.0290115	0.0775875
GSE53861	ENSRNOG00000010278	Il6	5.43262	1.04215	180.988	2.95e-41	1.96e-38
GSE53861	ENSRNOG00000059242	AABR07019911.1	-2.96123	-3.47355	8.12084	0.00437593	0.0159733
GSE53861	ENSRNOG00000062678	H19	4.01359	6.58728	159.721	1.3e-36	6.75e-34
GSE53861	ENSRNOG00000025420	Cmtm2a	2.48575	0.569164	49.4585	2.03e-12	1.05e-10
GSE53861	ENSRNOG00000041305	Mir873	-3.57586	-3.99705	5.16305	0.0230724	0.0643097
GSE53861	ENSRNOG00000036273	Mir363	-3.19667	-4.09054	4.04064	0.0444169	0.109599
GSE53861	ENSRNOG00000019648	Col6a3	2.16454	7.34008	74.4506	6.22e-18	6.71e-16
GSE53861	ENSRNOG00000046343	Cryga	-2.32131	0.877377	39.4654	3.34e-10	1.02e-08
GSE53861	ENSRNOG00000036675	Btbd16	2.5843	3.68322	108.24	2.38e-25	5.6e-23
GSE53861	ENSRNOG00000056467	AABR07048269.1	4.62103	-3.6059	11.4755	0.000705214	0.00339231
GSE53861	ENSRNOG00000056463	RGD1562508	-4.11394	-3.82731	6.76119	0.00931618	0.0301049
GSE53861	ENSRNOG00000001229	Col18a1	3.21858	7.82176	107.512	3.44e-25	7.84e-23
GSE53861	ENSRNOG00000011253	Trmt9b	-2.63261	3.00676	23.7136	1.12e-06	1.18e-05
GSE53861	ENSRNOG00000060431	Pfpl	2.60669	0.527142	40.0705	2.45e-10	7.79e-09
GSE53861	ENSRNOG00000015055	Scg2	-2.56428	6.97892	16.3412	5.29e-05	0.000350077
GSE53861	ENSRNOG00000047571	RGD1563231	-2.19382	-2.86842	7.28471	0.00695441	0.0235668
GSE53861	ENSRNOG00000021499	Siglech	2.24581	-1.95116	12.7926	0.000347997	0.00183106
GSE53861	ENSRNOG00000027894	Iqgap3	2.23593	3.29766	72.199	1.95e-17	1.98e-15
GSE53861	ENSRNOG00000009218	Prdm12	-2.00636	4.51892	24.9263	5.96e-07	6.8e-06
GSE53861	ENSRNOG00000009211	C3ar1	2.33206	2.34358	51.3225	7.84e-13	4.42e-11
GSE53861	ENSRNOG00000021727	Olr1875	4.45434	-3.67719	9.99025	0.00157371	0.00669346
GSE53861	ENSRNOG00000063869	Olr806	-3.19568	-4.09063	4.04594	0.0442778	0.109462
GSE53861	ENSRNOG00000063862	5S_rRNA	5.1062	-3.35774	11.2159	0.000810981	0.00380309
GSE53861	ENSRNOG00000065082	Olr163	-4.11354	-3.82732	8.26527	0.00404107	0.0149437
GSE53861	ENSRNOG00000062737	Svs3a	-2.81577	-3.53672	6.84351	0.00889639	0.0289782
GSE53861	ENSRNOG00000022603	Astl	-2.52129	-0.473945	39.2337	3.76e-10	1.13e-08
GSE53861	ENSRNOG00000038008	AC111231.1	-3.32815	-3.29546	11.7133	0.000620548	0.00303362
GSE53861	ENSRNOG00000029651	Rdh16	2.78398	4.6463	240.841	2.58e-54	2.92e-51
GSE53861	ENSRNOG00000003538	Adamts4	2.36536	4.04671	139.519	3.39e-32	1.35e-29
GSE53861	ENSRNOG00000001873	P2rx6	-2.24909	4.42608	34.8327	3.59e-09	8.09e-08
GSE53861	ENSRNOG00000020030	Crlf1	3.81494	5.50132	138.758	4.98e-32	1.92e-29
GSE53861	ENSRNOG00000053661	Klra17	3.30981	2.75107	56.7016	5.07e-14	3.37e-12
GSE53861	ENSRNOG00000015679	Dok4	-2.12815	7.18776	36.4461	1.57e-09	3.92e-08
GSE53861	ENSRNOG00000059438	U2	4.06649	-3.82798	7.65703	0.00565515	0.0197649
GSE53861	ENSRNOG00000021029	Hamp	5.18912	1.40557	223.729	1.39e-50	1.37e-47
GSE53861	ENSRNOG00000020991	Ms4a6a	2.8779	2.83019	110.101	9.31e-26	2.37e-23
GSE53861	ENSRNOG00000062557	U2	-2.40746	1.50577	39.7381	2.9e-10	9e-09
GSE53861	ENSRNOG00000058423	Pnma5	2.44513	-3.24389	7.83333	0.00512915	0.018237
GSE53861	ENSRNOG00000007528	Kcnh7	-2.68633	5.29105	31.037	2.53e-08	4.35e-07
GSE53861	ENSRNOG00000054506	Nccrp1	3.52464	-1.91787	35.2231	2.94e-09	6.81e-08
GSE53861	ENSRNOG00000037381	AABR07042293.1	-3.19455	-4.09073	4.16959	0.0411556	0.103168
GSE53861	ENSRNOG00000055670	AABR07068248.1	2.19758	-2.60589	10.0372	0.00153406	0.00655036
GSE53861	ENSRNOG00000071134	5S_rRNA	5.1062	-3.35774	11.2181	0.000810047	0.00380087
GSE53861	ENSRNOG00000050430	Vav1	2.18388	2.85498	34.6866	3.87e-09	8.63e-08
GSE53861	ENSRNOG00000062655	Vom1r25	-3.56951	-3.99752	5.51698	0.0188327	0.054475
GSE53861	ENSRNOG00000064538	5S_rRNA	5.10621	-3.35774	11.2194	0.000809461	0.0037987
GSE53861	ENSRNOG00000048771	RGD1559482	3.40541	0.663106	47.0078	7.07e-12	3.3e-10
GSE53861	ENSRNOG00000061830	AABR07065423.1	5.73716	-3.00025	24.9851	5.78e-07	6.62e-06
GSE53861	ENSRNOG00000037148	Adap2	2.16623	2.7544	43.4687	4.31e-11	1.7e-09
GSE53861	ENSRNOG00000018598	Ankrd1	5.04761	3.22396	318.956	2.44e-71	4.39e-68
GSE53861	ENSRNOG00000070070	Olr1261	3.81614	-3.91113	6.35845	0.0116823	0.0363816
GSE53861	ENSRNOG00000009967	Otof	-2.67599	1.54991	25.5354	4.34e-07	5.18e-06
GSE53861	ENSRNOG00000054718	U6	-3.19251	-4.09092	4.03135	0.0446622	0.10994
GSE53861	ENSRNOG00000012807	C1qa	3.38191	5.22556	130.905	2.6e-30	9.56e-28
GSE53861	ENSRNOG00000027811	Lilrb4	4.88725	3.6333	42.1895	8.28e-11	3.02e-09
GSE53861	ENSRNOG00000053397	Fmr1nb	2.72278	-3.53991	6.60534	0.0101673	0.032423
GSE53861	ENSRNOG00000059947	Sdc1	3.02009	4.58621	243.85	5.69e-55	6.69e-52
GSE53861	ENSRNOG00000065009	U7	-2.31191	2.49776	39.2352	3.76e-10	1.13e-08
GSE53861	ENSRNOG00000068873	RNaseP_nuc	-3.57449	-3.99715	5.15786	0.0231414	0.0644667
GSE53861	ENSRNOG00000065588	U6	-3.19667	-4.09054	4.04067	0.0444161	0.109599
GSE53861	ENSRNOG00000030475	Pwwp3b	-2.50294	2.00317	37.8919	7.48e-10	2.08e-08
GSE53861	ENSRNOG00000032832	Mmp10	3.67459	-2.509	26.1581	3.15e-07	3.91e-06
GSE53861	ENSRNOG00000018414	Csf1r	2.11791	5.77761	68.1426	1.52e-16	1.33e-14
GSE53861	ENSRNOG00000022110	Gcsam	2.62167	-0.234883	28.0931	1.16e-07	1.63e-06
GSE53861	ENSRNOG00000008594	Tex47	-2.2849	-1.74377	18.506	1.69e-05	0.000129074
GSE53861	ENSRNOG00000038202	Calml4	-2.33965	2.68335	32.19	1.4e-08	2.62e-07
GSE53861	ENSRNOG00000003210	Olr1463	3.53519	-3.99731	4.91726	0.0265896	0.0722391
GSE53861	ENSRNOG00000007906	Bub1b	2.16666	2.02383	37.9715	7.18e-10	2.01e-08
GSE53861	ENSRNOG00000011091	Ferd3l	-3.62022	-3.13845	15.1404	9.98e-05	0.000610486
GSE53861	ENSRNOG00000036673	Sectm1b	2.97125	-0.518131	58.6069	1.93e-14	1.36e-12
GSE53861	ENSRNOG00000014288	Fn1	2.7834	8.99498	78.9423	6.4e-19	7.94e-17
GSE53861	ENSRNOG00000015156	Gal	5.4822	6.06516	682.371	2.04e-150	1.56e-146
GSE53861	ENSRNOG00000058938	Camkv	-2.53755	1.28343	16.4548	4.98e-05	0.000331442
GSE53861	ENSRNOG00000064964	Vom1r29	4.45168	-3.67769	9.99908	0.00156618	0.00667073
GSE53861	ENSRNOG00000027607	Ceacam3	-3.19455	-4.09073	4.16967	0.0411539	0.103168
GSE53861	ENSRNOG00000027601	Lhfpl1	-2.66853	3.47509	14.7821	0.000120678	0.00072213
GSE53861	ENSRNOG00000032368	Tlr11	2.14512	-1.49211	18.9991	1.31e-05	0.00010269
GSE53861	ENSRNOG00000025516	Oc90	2.12406	-1.33191	25.0057	5.72e-07	6.56e-06
GSE53861	ENSRNOG00000035655	Mir365b	4.27846	-3.75034	8.07888	0.0044784	0.0162706
GSE53861	ENSRNOG00000035658	Mir193a	3.81392	-3.91136	6.11494	0.0134044	0.0408537
GSE53861	ENSRNOG00000000129	Phf24	-2.05143	8.19561	25.2663	4.99e-07	5.85e-06
GSE53861	ENSRNOG00000054588	AABR07058254.1	3.81707	0.547842	107.943	2.77e-25	6.45e-23
GSE53861	ENSRNOG00000006979	Hpca	-2.24837	2.04369	35.9625	2.01e-09	4.89e-08
GSE53861	ENSRNOG00000055185	Dusp9	2.41506	-1.81621	17.6808	2.61e-05	0.000188433
GSE53861	ENSRNOG00000039969	Dsc2	3.36619	1.13009	98.8558	2.72e-23	5.15e-21
GSE53861	ENSRNOG00000003388	Cenpf	2.36377	3.0793	44.3209	2.79e-11	1.14e-09
GSE53861	ENSRNOG00000008346	Itgb6	-2.72917	1.91658	33.7911	6.14e-09	1.28e-07
GSE53861	ENSRNOG00000006151	Reg3b	5.87532	3.82671	564.903	7.21e-125	4.41e-121
GSE53861	ENSRNOG00000042460	Hmga2	3.05262	1.79672	80.3252	3.18e-19	4.11e-17
GSE53861	ENSRNOG00000022256	Cxcl10	2.81921	3.89645	54.5748	1.5e-13	9.41e-12
GSE53861	ENSRNOG00000004805	Stac2	6.30593	5.08789	753.93	5.61e-166	5.71e-162
GSE53861	ENSRNOG00000004372	Cbln4	-2.71582	1.62558	16.9387	3.86e-05	0.000266264
GSE53861	ENSRNOG00000005810	Nlrc4	2.03812	1.35996	34.6058	4.04e-09	8.97e-08
GSE53861	ENSRNOG00000049280	Slpil3	3.34587	0.334028	46.174	1.08e-11	4.85e-10
GSE53861	ENSRNOG00000031189	Ido1	2.72335	-3.53913	6.26299	0.0123286	0.038072
GSE53861	ENSRNOG00000016164	Fcrl2	4.64715	5.15297	161.035	6.72e-37	3.6e-34
GSE53861	ENSRNOG00000069503	U1	-2.03041	-3.4736	4.71423	0.029914	0.0796109
GSE53861	ENSRNOG00000059328	Olr1657	-3.33252	-3.2954	10.8672	0.000978801	0.00446784
GSE53861	ENSRNOG00000061751	Defa10	-2.33206	-3.04293	9.02008	0.0026703	0.0105732
GSE53861	ENSRNOG00000065502	U1	-2.17185	-3.41268	5.11132	0.0237702	0.0658763
GSE53861	ENSRNOG00000009821	Slitrk3	-2.44436	5.61848	32.465	1.21e-08	2.31e-07
GSE53861	ENSRNOG00000009822	Tlr2	2.02177	2.48948	37.816	7.77e-10	2.15e-08
GSE53861	ENSRNOG00000031344	AABR07048770.1	3.53494	-2.60708	20.4331	6.18e-06	5.32e-05
GSE53861	ENSRNOG00000002919	Gfap	3.04254	5.89692	149.961	1.77e-34	8.19e-32
GSE53861	ENSRNOG00000008040	Pimreg	2.38626	1.4576	56.3247	6.14e-14	4.03e-12
GSE53861	ENSRNOG00000008045	Slamf9	2.19237	2.56674	47.6371	5.13e-12	2.47e-10
GSE53861	ENSRNOG00000019728	Itgam	2.5416	3.56065	60.162	8.74e-15	6.4e-13
GSE53861	ENSRNOG00000032706	Kcnk18	-2.62303	1.93424	14.2754	0.000157912	0.000919372
GSE53861	ENSRNOG00000003741	Nptx1	-2.71825	6.64797	15.3443	8.96e-05	0.000555481
GSE53861	ENSRNOG00000056968	AC130862.2	-2.15063	-1.54802	18.165	2.03e-05	0.000150878
GSE53861	ENSRNOG00000056966	U7	3.14607	-4.09143	3.94721	0.046949	0.114202
GSE53861	ENSRNOG00000018808	Vip	7.08992	4.39592	536.532	1.07e-118	4.09e-115
GSE53861	ENSRNOG00000054618	AABR07002783.1	-2.01041	-1.48389	13.1637	0.000285431	0.00154194
GSE53861	ENSRNOG00000054619	AABR07029557.1	-3.57048	-3.99734	5.51133	0.0188937	0.0545533
GSE53861	ENSRNOG00000016993	Olr148	3.56154	-3.9969	4.25776	0.0390715	0.0988759
GSE53861	ENSRNOG00000007581	Slc17a8	-2.57541	0.599403	37.8192	7.76e-10	2.15e-08
GSE53861	ENSRNOG00000051360	RGD1563270	5.4937	-3.14315	12.3514	0.000440649	0.00224971
GSE53861	ENSRNOG00000069716	Olr1262	3.51399	-3.99887	4.82893	0.027986	0.0753726
GSE53861	ENSRNOG00000065718	U2	-2.45794	-3.67553	4.31374	0.0378057	0.0963588
GSE53861	ENSRNOG00000011774	Fblim1	2.57392	3.23011	63.7735	1.4e-15	1.11e-13
GSE53861	ENSRNOG00000052454	AABR07052350.1	-2.2142	-1.60106	12.3647	0.000437516	0.00223624
GSE53861	ENSRNOG00000052457	U6	-2.15155	-1.94982	16.4871	4.9e-05	0.000326414
GSE53861	ENSRNOG00000032002	Hapln1	-3.53895	3.75993	19.5922	9.59e-06	7.84e-05
GSE53861	ENSRNOG00000033350	Olr119	-2.13502	-3.1401	5.01041	0.0251954	0.0691014
GSE53861	ENSRNOG00000007281	Flnc	2.88221	5.72064	202.271	6.67e-46	5.23e-43
GSE53861	ENSRNOG00000029318	Tyrp1	-2.03051	8.0961	47.9923	4.28e-12	2.1e-10
GSE53861	ENSRNOG00000036807	RGD1562433	3.56153	-3.9969	4.258	0.0390658	0.0988696
GSE53861	ENSRNOG00000007866	Clec2dl1	2.27357	1.2328	45.8914	1.25e-11	5.55e-10
GSE53861	ENSRNOG00000053334	Stmn4	2.57771	5.69966	223.566	1.51e-50	1.44e-47
GSE53861	ENSRNOG00000010549	Tspo	2.29333	4.05168	105.601	9.02e-25	1.95e-22
GSE53861	ENSRNOG00000014653	Arl11	3.15848	2.77055	68.3363	1.38e-16	1.21e-14
GSE53861	ENSRNOG00000012973	AABR07030464.1	3.90064	-1.93775	39.7633	2.87e-10	8.9e-09
GSE53861	ENSRNOG00000067889	Y_RNA	4.05422	-3.82921	6.3061	0.0120323	0.0373118
GSE53861	ENSRNOG00000067880	5S_rRNA	5.10621	-3.35774	11.2205	0.000808993	0.00379709
GSE53861	ENSRNOG00000065136	SNORD116	-5.36877	-3.24278	13.2215	0.000276752	0.00150383
GSE53861	ENSRNOG00000063995	Olr701	3.56153	-3.9969	4.25829	0.0390591	0.098861
GSE53861	ENSRNOG00000061591	Y_RNA	-2.46445	-3.67573	4.02918	0.0447197	0.110044
GSE53861	ENSRNOG00000061595	Tfec	2.07079	0.0970255	21.9116	2.86e-06	2.7e-05
GSE53861	ENSRNOG00000063208	5S_rRNA	5.10621	-3.35774	11.2218	0.000808404	0.00379549
GSE53861	ENSRNOG00000040050	AABR07033590.1	-5.18369	-3.35249	17.2724	3.24e-05	0.000228362
GSE53861	ENSRNOG00000007129	Cd8b	4.25626	0.803919	49.3299	2.16e-12	1.12e-10
GSE53861	ENSRNOG00000038990	Gpr33	4.07382	-3.82757	7.29538	0.00691321	0.0234533
GSE53861	ENSRNOG00000052179	AC116250.1	-3.19251	-4.09092	4.03103	0.0446708	0.109941
GSE53861	ENSRNOG00000000632	Cdk1	2.60088	2.53323	58.4686	2.07e-14	1.45e-12
GSE53861	ENSRNOG00000016286	Iyd	2.3299	-3.299	6.38783	0.0114905	0.0359233
GSE53861	ENSRNOG00000058802	AABR07072853.2	-2.49841	-1.70754	25.362	4.75e-07	5.61e-06
GSE53861	ENSRNOG00000015024	Mcoln3	2.90819	1.13854	109.263	1.42e-25	3.5e-23
GSE53861	ENSRNOG00000015027	Il18r1	2.13641	-8.97e-05	32.5693	1.15e-08	2.21e-07
GSE53861	ENSRNOG00000064898	5S_rRNA	5.10621	-3.35774	11.2232	0.000807806	0.00379326
GSE53861	ENSRNOG00000025990	Igll1	-2.56912	-1.5203	10.1632	0.00143273	0.00618682
GSE53861	ENSRNOG00000031928	Vom2r67	4.61349	-3.60765	11.2239	0.000807499	0.00379326
GSE53861	ENSRNOG00000049959	Igsf21	-2.31964	2.65122	21.5157	3.51e-06	3.22e-05
GSE53861	ENSRNOG00000004033	Sema6a	2.19712	7.25854	182.048	1.73e-41	1.2e-38
GSE53861	ENSRNOG00000025608	Lrat	3.05842	0.0407232	58.5609	1.97e-14	1.38e-12
GSE53861	ENSRNOG00000002470	Ifi47	2.13497	3.8054	87.3343	9.16e-21	1.4e-18
GSE53861	ENSRNOG00000070885	Olr1012	-3.19568	-4.09063	4.04611	0.0442733	0.109462
GSE53861	ENSRNOG00000033433	Csrnp1	2.11791	2.48779	76.7408	1.95e-18	2.26e-16
GSE53861	ENSRNOG00000013090	Gadd45g	2.26778	3.88616	140.696	1.88e-32	7.54e-30
GSE53861	ENSRNOG00000007999	Abra	-2.46569	0.122413	22.303	2.33e-06	2.25e-05
GSE53861	ENSRNOG00000070570	U6	-3.56673	-3.99781	5.33243	0.0209321	0.0593896
GSE53861	ENSRNOG00000000017	Steap1	2.00671	0.813736	40.3242	2.15e-10	6.96e-09
GSE53861	ENSRNOG00000018191	Oprm1	-2.07783	5.52955	26.7135	2.36e-07	3.03e-06
GSE53861	ENSRNOG00000045676	Olr1455	3.52643	-3.99773	5.07751	0.0242381	0.0669666
GSE53861	ENSRNOG00000028636	Xkr5	2.39823	1.0077	64.694	8.75e-16	7.13e-14
GSE53861	ENSRNOG00000051675	RNaseP_nuc	3.51968	-3.99846	5.21287	0.0224203	0.0628038
GSE53861	ENSRNOG00000017762	Cdhr5	2.73325	2.65466	134.813	3.63e-31	1.39e-28
GSE53861	ENSRNOG00000011039	Gch1	2.83216	3.27324	174.496	7.72e-40	4.81e-37
GSE53861	ENSRNOG00000016561	Pclaf	2.06716	-1.03548	23.6177	1.18e-06	1.23e-05
GSE53861	ENSRNOG00000067973	Olr857	6.11389	-0.483004	114.303	1.12e-26	3e-24
GSE53861	ENSRNOG00000032708	RT1-Bb	2.59745	5.19176	128.086	1.07e-29	3.73e-27
GSE53861	ENSRNOG00000003745	Atf3	4.96742	6.8171	556.958	3.86e-123	1.68e-119
GSE53861	ENSRNOG00000024028	Sprr1a	11.7868	2.39067	378.252	2.99e-84	7.61e-81
GSE53861	ENSRNOG00000021015	Sbsn	2.61656	3.68366	95.2438	1.68e-22	2.99e-20
GSE53861	ENSRNOG00000005555	Lrrc10	2.08212	-3.41321	4.58969	0.0321648	0.084439
GSE53861	ENSRNOG00000048239	Cxcr1	2.82173	-2.21269	10.3411	0.001301	0.00569689
GSE53861	ENSRNOG00000032626	Mmp3	3.91488	0.376414	107.619	3.26e-25	7.54e-23
GSE53861	ENSRNOG00000031743	Gbp2	2.69433	6.37106	85.5579	2.25e-20	3.34e-18
GSE53861	ENSRNOG00000015529	Cdca3	2.18594	1.83162	38.9557	4.34e-10	1.28e-08
GSE53861	ENSRNOG00000011631	Fst	2.02994	1.70615	33.8394	5.99e-09	1.25e-07
GSE53861	ENSRNOG00000068208	U3	-2.81639	-3.53741	7.14541	0.00751563	0.0251398
GSE53861	ENSRNOG00000018018	Kcnip2	-2.01242	4.96626	26.0808	3.27e-07	4.04e-06
GSE53861	ENSRNOG00000016361	Plcd4	-2.4314	5.20719	28.2682	1.06e-07	1.52e-06
GSE53861	ENSRNOG00000000065	Pde6b	3.21835	2.8441	203.71	3.24e-46	2.67e-43
GSE53861	ENSRNOG00000050792	Tnfaip6	2.83769	2.33918	105.366	1.02e-24	2.19e-22
GSE53861	ENSRNOG00000062532	Olfr1507	-2.46804	-3.67555	4.77066	0.0289488	0.0774576
GSE53861	ENSRNOG00000011177	Sftpc	-2.26315	5.59842	45.4738	1.55e-11	6.76e-10
GSE53861	ENSRNOG00000026762	RT1-DOa	2.0967	0.64822	43.1575	5.05e-11	1.95e-09
GSE53861	ENSRNOG00000012749	C1qb	3.25105	5.09167	116.113	4.49e-27	1.24e-24
GSE53861	ENSRNOG00000060024	AABR07042733.2	-2.42934	-3.29625	7.70726	0.00549993	0.0193237
GSE53861	ENSRNOG00000037175	Prss50	-3.15693	-2.90829	14.8774	0.000114731	0.000689919
GSE53861	ENSRNOG00000019613	Syt9	-2.37088	4.66711	24.6055	7.04e-07	7.87e-06
GSE53861	ENSRNOG00000013829	Chrna3	-3.08166	4.63711	12.6859	0.000368427	0.00192332
GSE53861	ENSRNOG00000012197	Bpifb2	-2.33405	-1.82462	19.3479	1.09e-05	8.77e-05
GSE53861	ENSRNOG00000012448	Chrnb3	-2.98254	4.03838	12.7994	0.000346731	0.00182565
GSE53861	ENSRNOG00000015876	Olr104	-3.57069	-3.99742	5.17195	0.0229544	0.0640268
GSE53861	ENSRNOG00000055274	AABR07065083.1	-2.31665	-2.24065	17.8439	2.4e-05	0.000174644
GSE53861	ENSRNOG00000011406	Ccl4	2.02956	-0.39076	27.0017	2.03e-07	2.67e-06
GSE53861	ENSRNOG00000016753	Slc14a1	2.36091	2.81643	91.6458	1.04e-21	1.71e-19
GSE53861	ENSRNOG00000064816	Olr214	4.06182	-3.8288	7.31246	0.00684783	0.0232832
GSE53861	ENSRNOG00000011323	Lgi3	-2.30778	7.04081	41.0476	1.49e-10	5.03e-09
GSE53861	ENSRNOG00000004747	Slc30a8	-2.7109	-0.219923	25.595	4.21e-07	5.04e-06
GSE53861	ENSRNOG00000065073	Olr1688	-2.23759	-3.08997	8.2289	0.00412284	0.0151964
GSE53861	ENSRNOG00000020424	Plpp4	-2.27097	1.79025	32.9139	9.63e-09	1.9e-07
GSE53861	ENSRNOG00000062767	Gm24429	-3.19568	-4.09063	4.04607	0.0442742	0.109462
GSE53861	ENSRNOG00000032473	Scn10a	-2.13977	7.7592	20.7817	5.15e-06	4.52e-05
GSE53861	ENSRNOG00000060725	Olr171	-3.56951	-3.99752	5.51721	0.0188302	0.054475
GSE53861	ENSRNOG00000060720	U4	-2.17094	-2.67336	11.6575	0.000639441	0.00311378
GSE53861	ENSRNOG00000070647	Olr170	-3.56951	-3.99752	5.51727	0.0188296	0.054475
GSE53861	ENSRNOG00000006802	Lrrn1	-2.12998	7.37741	39.3665	3.51e-10	1.06e-08
GSE53861	ENSRNOG00000000091	Smad9	-2.68638	5.41892	24.4573	7.6e-07	8.42e-06
GSE53861	ENSRNOG00000055078	Cyp4b1	2.62315	1.53758	69.8545	6.38e-17	5.99e-15
GSE53861	ENSRNOG00000019794	Ovch2	-2.65185	-3.60508	6.00723	0.0142474	0.0430876
GSE53861	ENSRNOG00000069415	SNORD116	-3.57211	-3.99723	5.34971	0.0207258	0.0589245
GSE53861	ENSRNOG00000047464	AABR07060886.1	-3.20481	-3.35377	6.28186	0.012198	0.037747
GSE53861	ENSRNOG00000058946	AC116250.2	-3.19251	-4.09092	4.03118	0.0446668	0.10994
GSE53861	ENSRNOG00000006620	Xcr1	2.14254	-0.922502	21.1424	4.26e-06	3.83e-05
GSE53861	ENSRNOG00000024346	Plet1	3.00914	-1.01644	50.6856	1.08e-12	5.96e-11
GSE53861	ENSRNOG00000019321	Cck	2.73748	0.396253	78.2589	9.04e-19	1.1e-16
GSE53861	ENSRNOG00000037085	Xirp1	3.23474	0.0868109	53.3724	2.76e-13	1.65e-11
GSE53861	ENSRNOG00000017180	Slc17a2	-2.55416	-0.254945	34.2248	4.91e-09	1.06e-07
GSE53861	ENSRNOG00000066821	SNORD116	-5.27267	-3.29723	12.8516	0.000337186	0.00177999
GSE53861	ENSRNOG00000066828	Pfn5	-3.56679	-3.99771	5.14373	0.0233304	0.0648751
GSE53861	ENSRNOG00000014988	Ftmt	3.14607	-4.09143	3.94719	0.0469496	0.114202
GSE53861	ENSRNOG00000020129	Cdh3	-2.56989	3.12275	28.5783	9e-08	1.32e-06
GSE53861	ENSRNOG00000053772	Klra22	2.761	-1.57272	21.7299	3.14e-06	2.93e-05
GSE53861	ENSRNOG00000063756	Olr1405	2.72697	-3.53879	6.55364	0.010467	0.0332403
GSE53861	ENSRNOG00000005180	Vstm2a	-2.57639	2.96477	34.7021	3.84e-09	8.56e-08
GSE53861	ENSRNOG00000004583	Mb	2.29967	-0.273405	5.59689	0.0179924	0.0524313
GSE53861	ENSRNOG00000012110	Col17a1	2.68935	0.0163567	58.2981	2.25e-14	1.57e-12
GSE53861	ENSRNOG00000033109	AC097037.1	2.10014	-2.47671	12.5759	0.000390752	0.00202397
GSE53861	ENSRNOG00000008933	Plbd1	2.66978	3.10691	34.236	4.88e-09	1.06e-07
GSE53861	ENSRNOG00000013641	Myo7a	2.16882	1.68619	36.9608	1.21e-09	3.16e-08
GSE53861	ENSRNOG00000070975	SNORD116	-4.8139	-3.53783	12.7589	0.000354325	0.00186019
GSE53861	ENSRNOG00000016964	Olr143	3.56152	-3.9969	4.25843	0.0390561	0.098861
GSE53861	ENSRNOG00000069080	U2	-3.19136	-4.09102	4.0266	0.0447881	0.110091
GSE53861	ENSRNOG00000064680	Gpihbp1	-2.22355	-0.801211	30.6709	3.06e-08	5.15e-07
GSE53861	ENSRNOG00000058527	U6	-3.19455	-4.09073	4.16985	0.0411493	0.103168
GSE53861	ENSRNOG00000052529	U6	3.56152	-3.9969	4.25874	0.039049	0.0988598
GSE53861	ENSRNOG00000031997	Ttll7	-2.09285	8.2606	33.579	6.84e-09	1.4e-07
GSE53861	ENSRNOG00000008015	Fos	2.56363	3.71605	62.9134	2.16e-15	1.68e-13
GSE53861	ENSRNOG00000007957	Tspoap1	-2.21352	2.23838	22.5489	2.05e-06	2.01e-05
GSE53861	ENSRNOG00000003241	Gabrg2	-2.69434	7.03586	35.6021	2.42e-09	5.75e-08
GSE53861	ENSRNOG00000047842	Mir6322	3.53518	-3.99731	4.91755	0.0265851	0.0722363
GSE53861	ENSRNOG00000028288	Clrn3	-3.78882	-3.04124	17.1473	3.46e-05	0.000242006
GSE53861	ENSRNOG00000039500	Rnase13	2.52985	-1.61178	28.5757	9.01e-08	1.32e-06
GSE53861	ENSRNOG00000013053	Trpm6	-2.52111	2.87573	31.2595	2.26e-08	3.95e-07
GSE53861	ENSRNOG00000013057	Prc1	2.41989	3.82205	77.8157	1.13e-18	1.36e-16
GSE53861	ENSRNOG00000002117	Barhl2	3.0275	-2.04745	27.4785	1.59e-07	2.15e-06
GSE53861	ENSRNOG00000069243	U4	-4.50801	-3.67503	10.1545	0.00143952	0.00621265
GSE53861	ENSRNOG00000029903	Spock3	-2.47531	5.16872	30.7348	2.96e-08	5e-07
GSE53861	ENSRNOG00000047977	Tcim	2.45436	3.58702	79.9268	3.89e-19	4.99e-17
GSE53861	ENSRNOG00000018126	Abca1	2.20449	7.48063	159.719	1.3e-36	6.75e-34
GSE53861	ENSRNOG00000067352	U4	-2.26207	-3.74949	3.86701	0.0492442	0.118627
GSE53861	ENSRNOG00000013937	Ankrd34c	-2.82646	1.50524	16.722	4.33e-05	0.000292978
GSE53861	ENSRNOG00000068634	Csta	2.22192	-3.04675	7.62307	0.00576264	0.0200668
GSE53861	ENSRNOG00000004177	Myo1a	-2.81149	2.90824	21.8317	2.98e-06	2.79e-05
GSE53861	ENSRNOG00000068965	U6	-3.58712	-3.99686	4.4285	0.0353436	0.091271
GSE53861	ENSRNOG00000068967	RGD1560718	2.65415	-1.01639	36.5933	1.46e-09	3.67e-08
GSE53861	ENSRNOG00000068960	Mir484	-2.03243	-3.4746	4.44522	0.0349991	0.0905113
GSE53861	ENSRNOG00000062409	Olr312	-2.48691	-2.29446	18.6316	1.59e-05	0.000121851
GSE53861	ENSRNOG00000067438	Olr1626	3.51703	-3.99855	4.113	0.0425548	0.10591
GSE53861	ENSRNOG00000023081	AABR07001348.1	-3.19136	-4.09102	4.02677	0.0447836	0.110091
GSE53861	ENSRNOG00000063447	5S_rRNA	5.10622	-3.35774	11.2242	0.000807365	0.00379326
GSE53861	ENSRNOG00000006920	Htr3b	-3.28895	5.6034	19.4718	1.02e-05	8.28e-05
GSE53861	ENSRNOG00000005345	Vsnl1	-2.49618	6.76307	34.7276	3.79e-09	8.47e-08
GSE53861	ENSRNOG00000064360	U2	-2.8021	-3.53794	5.84301	0.0156391	0.0465955
GSE53861	ENSRNOG00000002773	Rgs4	-2.32502	8.41893	19.6265	9.42e-06	7.72e-05
GSE53861	ENSRNOG00000006104	Tg	2.09862	2.76496	47.2774	6.16e-12	2.9e-10
GSE53861	ENSRNOG00000014686	Kcnd3	-2.33547	5.86413	27.789	1.35e-07	1.86e-06
GSE53861	ENSRNOG00000069166	Olfr1340	3.50594	-3.99951	4.84539	0.0277202	0.0748016
GSE53861	ENSRNOG00000069164	U2	3.15416	-4.0907	3.8418	0.0499898	0.120016
GSE53861	ENSRNOG00000053188	AABR07051565.1	-2.01908	-3.47394	3.89765	0.0483537	0.116998
GSE53861	ENSRNOG00000005109	Rprm	-2.46523	3.97343	40.869	1.63e-10	5.44e-09
GSE53861	ENSRNOG00000050767	Nrn1	-2.81848	7.04188	23.1558	1.49e-06	1.52e-05
GSE53861	ENSRNOG00000068338	5S_rRNA	5.10622	-3.35774	11.2256	0.000806766	0.00379187
GSE53861	ENSRNOG00000065496	5S_rRNA	5.10622	-3.35774	11.2267	0.000806302	0.00379043
GSE53861	ENSRNOG00000065494	Olr272	4.89899	-3.47514	13.7534	0.000208438	0.00117093
GSE53861	ENSRNOG00000008423	Gpr22	-3.08781	3.61016	26.2554	2.99e-07	3.73e-06
GSE53861	ENSRNOG00000002369	Rgs8	-3.31164	1.1574	36.6912	1.38e-09	3.54e-08
GSE53861	ENSRNOG00000002364	Rnf112	-2.67824	4.77425	21.4458	3.64e-06	3.33e-05
GSE53861	ENSRNOG00000002361	Prkg2	-2.2634	2.3268	33.7097	6.4e-09	1.32e-07
GSE53861	ENSRNOG00000006478	Gja10	-2.81928	-2.06167	24.6309	6.94e-07	7.78e-06
GSE53861	ENSRNOG00000006470	Camk1g	-2.4406	0.801756	15.7626	7.18e-05	0.00045738
GSE53861	ENSRNOG00000049277	Syne4	-2.18982	1.88763	32.0772	1.48e-08	2.74e-07
GSE53861	ENSRNOG00000049271	Rad51ap2	-2.43171	-3.29599	7.68701	0.00556197	0.0195013
GSE53861	ENSRNOG00000048582	Olr145	3.5615	-3.9969	4.2592	0.0390383	0.0988437
GSE53861	ENSRNOG00000049187	AABR07069837.1	2.13041	2.3109	77.2674	1.49e-18	1.75e-16
GSE53861	ENSRNOG00000048636	Il2rb	3.00551	1.81122	91.6221	1.05e-21	1.72e-19
GSE53861	ENSRNOG00000007467	Ace3	-2.11474	-0.946754	24.5766	7.14e-07	7.97e-06
GSE53861	ENSRNOG00000042570	AC115202.1	3.52072	-3.99837	5.04718	0.0246661	0.0679707
GSE53861	ENSRNOG00000069150	U1	-2.96123	-3.47355	8.12118	0.00437511	0.0159722
GSE53861	ENSRNOG00000011231	Cntnap4	-2.52972	3.26362	31.7269	1.77e-08	3.19e-07
GSE53861	ENSRNOG00000050215	AABR07044375.1	2.09881	3.92978	62.7912	2.3e-15	1.78e-13
GSE53861	ENSRNOG00000014343	Anln	2.89489	3.71006	101.973	5.63e-24	1.16e-21
GSE53861	ENSRNOG00000016278	Ccl17	2.53764	-1.49501	30.2741	3.75e-08	6.2e-07
GSE53861	ENSRNOG00000066931	Olr347	3.14607	-4.09143	3.94715	0.0469507	0.114202
GSE53861	ENSRNOG00000063373	Socs3	2.98943	4.22705	129.618	4.97e-30	1.79e-27
GSE53861	ENSRNOG00000065353	U4	-3.56951	-3.99752	5.51737	0.0188286	0.054475
GSE53861	ENSRNOG00000003715	Srpx2	2.06088	1.83079	39.8278	2.77e-10	8.65e-09
GSE53861	ENSRNOG00000003716	Batf3	2.65548	1.60004	87.4926	8.46e-21	1.3e-18
GSE53861	ENSRNOG00000030187	Mmp12	7.81755	1.98998	101.94	5.72e-24	1.17e-21
GSE53861	ENSRNOG00000016076	Pip	2.23946	-2.57471	11.2885	0.000779873	0.00370825
GSE53861	ENSRNOG00000019219	Vamp1	-2.10754	9.15936	41.7728	1.03e-10	3.63e-09
GSE53861	ENSRNOG00000062338	SNORD116	-5.4588	-3.19032	13.5182	0.000236259	0.00130727
GSE53861	ENSRNOG00000059455	AABR07051348.1	-3.56951	-3.99752	5.51768	0.0188252	0.054475
GSE53861	ENSRNOG00000064411	Olr1206	2.21111	-3.35524	6.03178	0.0140506	0.0425639
GSE53861	ENSRNOG00000052408	Gm22267	-3.86961	-3.90968	6.46773	0.0109851	0.0345569
GSE53861	ENSRNOG00000052403	AABR07021433.1	-3.19568	-4.09063	4.0458	0.0442814	0.109462
GSE53861	ENSRNOG00000064272	5S_rRNA	5.10623	-3.35774	11.228	0.00080573	0.00378875
GSE53861	ENSRNOG00000007585	Hoxb8	-2.38711	1.3319	47.2762	6.17e-12	2.9e-10
GSE53861	ENSRNOG00000036870	Bpifa2f	-3.1935	-4.09083	4.04032	0.0444253	0.109599
GSE53861	ENSRNOG00000036877	Clca4l	2.2729	-0.290831	20.6749	5.44e-06	4.76e-05
GSE53861	ENSRNOG00000056879	AABR07044593.2	3.82375	-3.9104	6.14397	0.0131861	0.040337
GSE53861	ENSRNOG00000028016	Ncf2	2.09484	2.26005	40.0743	2.44e-10	7.79e-09
GSE53861	ENSRNOG00000002258	Tmem150c	-2.01508	5.52318	28.8552	7.8e-08	1.16e-06
GSE53861	ENSRNOG00000029865	Prss56	2.73489	-2.47888	16.3125	5.37e-05	0.00035435
GSE53861	ENSRNOG00000038569	Hsfy2	-3.19568	-4.09063	4.04602	0.0442757	0.109462
GSE53861	ENSRNOG00000011646	Rem2	-2.7126	3.06261	28.9321	7.5e-08	1.13e-06
GSE53861	ENSRNOG00000015557	Umod	2.5357	-3.19384	7.71601	0.00547332	0.0192457
GSE53861	ENSRNOG00000042103	AABR07017902.2	2.55963	-3.19015	8.01148	0.00464818	0.0167767
GSE53861	ENSRNOG00000068558	U6	4.27117	-3.75116	9.09522	0.00256278	0.0101937
GSE53861	ENSRNOG00000004630	Rag1	-2.68056	0.596218	14.3509	0.00015171	0.000887665
GSE53861	ENSRNOG00000058687	AABR07033027.1	-3.569	-3.99763	5.514	0.0188649	0.0545136
GSE53861	ENSRNOG00000010254	Htr1a	-3.40961	-0.872305	47.4971	5.51e-12	2.63e-10
GSE53861	ENSRNOG00000064236	Olr268	3.7952	-3.9125	5.68456	0.0171148	0.0502623
GSE53861	ENSRNOG00000004575	Il1a	6.19975	0.0742143	168.798	1.35e-38	8.12e-36
GSE53861	ENSRNOG00000004578	Cthrc1	3.91651	4.13546	120.708	4.43e-28	1.34e-25
GSE53861	ENSRNOG00000018286	Chrna1	2.05601	0.299699	45.1467	1.83e-11	7.82e-10
GSE53861	ENSRNOG00000007178	Cd8a	4.79378	2.651	97.6267	5.05e-23	9.24e-21
GSE53861	ENSRNOG00000012471	Thbs4	2.63557	6.96074	83.0139	8.15e-20	1.13e-17
GSE53861	ENSRNOG00000071017	5S_rRNA	5.10623	-3.35774	11.2306	0.000804592	0.00378457
GSE53861	ENSRNOG00000017568	Rit2	-2.28245	5.21565	29.2325	6.42e-08	9.85e-07
GSE53861	ENSRNOG00000069333	U6	4.03386	-3.83048	6.33743	0.0118216	0.0367628
GSE53861	ENSRNOG00000042731	Slc25a18	-2.02539	0.817386	31.9386	1.59e-08	2.91e-07
GSE53861	ENSRNOG00000064863	5S_rRNA	5.21537	-3.30128	13.7391	0.000210033	0.00117855
GSE53861	ENSRNOG00000021745	Bhlhe22	2.32691	0.732636	52.6311	4.02e-13	2.34e-11
GSE53861	ENSRNOG00000059922	AABR07019442.1	2.3666	-2.71416	11.8413	0.000579299	0.0028637
GSE53861	ENSRNOG00000008676	Emp1	2.28398	7.01163	78.6341	7.47e-19	9.21e-17
GSE53861	ENSRNOG00000024509	Trim52	3.28231	-0.337814	51.7578	6.28e-13	3.57e-11
GSE53861	ENSRNOG00000034139	Lyc2	2.66932	8.31095	69.3424	8.28e-17	7.55e-15
GSE53861	ENSRNOG00000066383	Olr1707	3.52192	-3.99805	5.20996	0.0224578	0.0628605
GSE53861	ENSRNOG00000054314	Kcng1	-2.10792	3.3843	6.05818	0.013842	0.0420071
GSE53861	ENSRNOG00000054318	AC097845.2	-2.31385	-3.3536	4.52073	0.0334866	0.0872432
GSE53861	ENSRNOG00000055596	Csn1s1	-2.87082	0.360342	29.6069	5.29e-08	8.36e-07
GSE53861	ENSRNOG00000047714	Tmem37	2.09203	1.28511	37.1535	1.09e-09	2.9e-08
GSE53861	ENSRNOG00000003512	Gabra1	-2.84247	5.47875	42.4531	7.24e-11	2.67e-09
GSE53861	ENSRNOG00000018740	Ugt1a3	2.19214	5.18156	81.7333	1.56e-19	2.08e-17
GSE53861	ENSRNOG00000046449	Npy	5.19282	6.6517	202.09	7.31e-46	5.58e-43
GSE53861	ENSRNOG00000052064	Parvg	2.42204	2.37455	48.7799	2.86e-12	1.45e-10
GSE53861	ENSRNOG00000046194	Mir5126	-2.19649	-1.80368	21.2141	4.11e-06	3.7e-05
GSE53861	ENSRNOG00000046196	Icos	2.23702	-0.537409	23.5031	1.25e-06	1.3e-05
GSE53861	ENSRNOG00000027506	Zp4	-3.56901	-3.99763	5.51425	0.0188621	0.0545136
GSE53861	ENSRNOG00000066387	Ly49i5	4.09026	-2.21596	25.8505	3.69e-07	4.46e-06
GSE53861	ENSRNOG00000055905	AABR07010302.1	-3.57048	-3.99734	5.51139	0.018893	0.0545533
GSE53861	ENSRNOG00000010685	Tbx18	2.15198	4.13736	77.6703	1.22e-18	1.45e-16
GSE53861	ENSRNOG00000014265	Tnfrsf19	2.69571	2.953	57.7749	2.94e-14	2.02e-12
GSE53861	ENSRNOG00000016535	Ccl22	2.25836	0.161071	54.5239	1.54e-13	9.64e-12
GSE53861	ENSRNOG00000063141	Vom1r46	-3.86949	-3.90969	6.45696	0.0110518	0.0347259
GSE53861	ENSRNOG00000005619	Misp3	2.6589	2.40024	94.9998	1.9e-22	3.36e-20
GSE53861	ENSRNOG00000005615	Gadd45a	2.71486	6.07906	239.577	4.86e-54	5.31e-51
GSE53861	ENSRNOG00000031067	Si	-2.04469	1.21767	38.6721	5.01e-10	1.45e-08
GSE53861	ENSRNOG00000049882	Adcyap1	2.1957	6.66143	159.271	1.63e-36	8.32e-34
GSE53861	ENSRNOG00000047457	AABR07071765.1	2.38155	-0.566251	27.8311	1.32e-07	1.83e-06
GSE53861	ENSRNOG00000065257	Olr831	-4.11304	-3.82742	8.11202	0.00439726	0.0160339
GSE53861	ENSRNOG00000003616	Grem2	-2.46562	4.51008	28.5068	9.34e-08	1.36e-06
GSE53861	ENSRNOG00000008736	Slamf8	2.03941	1.00951	53.0155	3.31e-13	1.95e-11
GSE53861	ENSRNOG00000011074	Calcb	-2.29993	5.57614	23.8942	1.02e-06	1.09e-05
GSE53861	ENSRNOG00000066878	Cyp4a3	2.54483	-3.19227	8.66623	0.0032416	0.012453
GSE53861	ENSRNOG00000067087	U7	-2.3474	0.802957	8.29343	0.00397888	0.014766
GSE53861	ENSRNOG00000059551	RGD1560718	2.45638	-1.08626	32.5054	1.19e-08	2.27e-07
GSE53861	ENSRNOG00000061033	U1	-3.19455	-4.09073	4.17002	0.0411452	0.103168
GSE53861	ENSRNOG00000065646	Olr7	3.00201	-3.41386	8.80627	0.00300197	0.0116777
GSE53861	ENSRNOG00000021943	Fam216b	2.45413	-3.24239	6.93201	0.00846665	0.0277619
GSE53861	ENSRNOG00000021945	Ccdc184	-2.22455	2.7306	26.4683	2.68e-07	3.39e-06
GSE53861	ENSRNOG00000030880	Hs6st2	-2.0586	3.63895	55.9924	7.28e-14	4.75e-12
GSE53861	ENSRNOG00000009921	Serpina3m	5.85348	-1.43754	68.4944	1.27e-16	1.13e-14
GSE53861	ENSRNOG00000009922	Prlhr	2.95549	-1.56038	35.0587	3.2e-09	7.32e-08
GSE53861	ENSRNOG00000048329	AABR07066946.2	3.30892	1.79297	167.834	2.2e-38	1.27e-35
GSE53861	ENSRNOG00000048321	Tnfsf8	2.62837	-1.66472	26.783	2.28e-07	2.94e-06
GSE53861	ENSRNOG00000062550	Olr1349	-2.52677	-1.57014	17.425	2.99e-05	0.000212995
GSE53861	ENSRNOG00000030698	Cyp26c1	2.65017	-1.65611	20.0267	7.64e-06	6.41e-05
GSE53861	ENSRNOG00000031126	Tecta	2.34165	2.11094	104.269	1.77e-24	3.72e-22
GSE53861	ENSRNOG00000037409	Scimp	2.6931	1.28597	65.123	7.04e-16	5.81e-14
GSE53861	ENSRNOG00000046683	Lilrb3	2.18993	1.51809	20.0673	7.48e-06	6.29e-05
GSE53861	ENSRNOG00000069851	U2	-2.81301	-3.53865	5.86731	0.0154246	0.0460689
GSE53861	ENSRNOG00000056258	Dsc1	-2.38641	-2.04115	18.1299	2.06e-05	0.000153416
GSE53861	ENSRNOG00000061910	Igfbp3	2.13763	5.32362	54.6435	1.45e-13	9.11e-12
GSE53861	ENSRNOG00000069072	Ly49i2	2.10397	-1.81026	15.7548	7.21e-05	0.000458595
GSE53861	ENSRNOG00000059073	Slamf1	2.3338	0.569708	54.1896	1.82e-13	1.13e-11
GSE53861	ENSRNOG00000011719	Ngb	-2.0683	0.605252	52.1211	5.22e-13	3.01e-11
GSE53861	ENSRNOG00000026989	Gapt	2.50508	-0.323447	33.82	6.05e-09	1.26e-07
GSE53861	ENSRNOG00000051287	AABR07038714.1	-3.56679	-3.99771	5.14396	0.0233274	0.0648725
GSE53861	ENSRNOG00000065569	Tcte1	-2.37481	2.05121	18.6594	1.56e-05	0.000120236
GSE53861	ENSRNOG00000008026	C2cd4c	2.53226	1.13616	82.5296	1.04e-19	1.42e-17
GSE53861	ENSRNOG00000007036	Tgfbr1	2.1089	6.33091	65.887	4.78e-16	3.98e-14
GSE53861	ENSRNOG00000070397	C4b	2.29278	6.55421	141.688	1.14e-32	4.7e-30
GSE53861	ENSRNOG00000070398	Olr346	3.81215	-3.91177	6.37425	0.0115788	0.0361218
GSE53861	ENSRNOG00000033234	Ccrl2	2.67637	0.309194	53.2115	2.99e-13	1.77e-11
GSE53861	ENSRNOG00000029479	RGD1304870	2.21123	-3.35456	6.09116	0.013586	0.0413222
GSE53861	ENSRNOG00000007697	C8a	-2.08716	-0.668072	13.963	0.000186442	0.00106339
GSE53861	ENSRNOG00000057058	Cd300a	3.60497	3.11269	78.803	6.86e-19	8.49e-17
GSE53861	ENSRNOG00000013062	Cyp24a1	3.17597	-1.95149	17.1026	3.54e-05	0.000246418
GSE53861	ENSRNOG00000013069	Sapcd2	2.33108	1.50628	53.5726	2.49e-13	1.5e-11
GSE53861	ENSRNOG00000036653	Nps	4.2386	-1.07627	71.7591	2.43e-17	2.44e-15
GSE53861	ENSRNOG00000064823	U6	4.05834	-3.8289	5.22071	0.0223194	0.0626222
GSE53861	ENSRNOG00000069816	5_8S_rRNA	-3.3299	-3.29626	11.8703	0.000570358	0.00282453
GSE53861	ENSRNOG00000069537	RGD1562525	2.30873	0.00528909	34.8353	3.59e-09	8.09e-08
GSE53861	ENSRNOG00000064126	U2	4.76789	-3.53914	11.9804	0.000537617	0.002678
GSE53861	ENSRNOG00000064123	Vom2r70	-4.11409	-3.82722	8.10837	0.00440614	0.0160586
GSE53861	ENSRNOG00000008837	Ass1	-2.3768	3.14748	52.8613	3.58e-13	2.11e-11
GSE53861	ENSRNOG00000034073	RGD1559726	-2.47099	-3.67549	5.00712	0.0252432	0.0692055
GSE53861	ENSRNOG00000054218	Il18rap	2.24385	1.11097	66.5592	3.4e-16	2.87e-14
GSE53861	ENSRNOG00000006950	Padi3	2.96968	1.92373	100.6	1.13e-23	2.22e-21
GSE53861	ENSRNOG00000048436	Olfr574	3.226	-3.30062	9.68898	0.00185376	0.00773497
GSE53861	ENSRNOG00000025151	Ildr2	2.76159	3.33108	161.681	4.86e-37	2.65e-34
GSE53861	ENSRNOG00000054974	AABR07062026.1	2.01259	5.90991	104.598	1.5e-24	3.2e-22
GSE53861	ENSRNOG00000010834	Mpped1	-2.06427	1.3077	38.5655	5.29e-10	1.53e-08
GSE53861	ENSRNOG00000023892	Lce1f	6.07294	-2.78764	25.1205	5.39e-07	6.25e-06
GSE53861	ENSRNOG00000068593	U3	-2.19557	-2.32312	13.8213	0.000201048	0.00113526
GSE53861	ENSRNOG00000062857	SNORD116	-4.50096	-3.6757	9.51404	0.00203905	0.00840597
GSE53861	ENSRNOG00000015279	Vtcn1	3.72838	0.87784	132.495	1.17e-30	4.4e-28
GSE53861	ENSRNOG00000032517	Cntn6	-2.19434	2.57002	43.0443	5.35e-11	2.04e-09
GSE53861	ENSRNOG00000019318	Syt3	-2.15512	4.55471	41.1936	1.38e-10	4.71e-09
GSE53861	ENSRNOG00000026295	Rbpjl	2.69274	0.663439	76.4418	2.27e-18	2.6e-16
GSE53861	ENSRNOG00000036429	Mir551b	-2.2598	-3.74927	3.8598	0.0494562	0.119016
GSE53861	ENSRNOG00000054403	Olr168	-3.86637	-3.91007	6.86583	0.00878593	0.0286551
GSE53861	ENSRNOG00000052806	Gm25096	-3.57069	-3.99742	5.17212	0.0229522	0.0640268
GSE53861	ENSRNOG00000055463	AABR07027150.1	3.81614	-3.91113	6.35894	0.0116791	0.0363753
GSE53861	ENSRNOG00000047006	Mir2985	-2.0529	-1.05969	11.7937	0.000594315	0.00292798
GSE53861	ENSRNOG00000020746	Lin7b	-2.39367	2.5033	41.1454	1.41e-10	4.82e-09
GSE53861	ENSRNOG00000020743	Cyp2s1	2.39084	2.92858	83.2768	7.13e-20	9.95e-18
GSE53861	ENSRNOG00000068389	U2	4.9038	-3.47474	12.7326	0.000359345	0.00188396
GSE53861	ENSRNOG00000068386	Olr770	-3.19568	-4.09063	4.04614	0.0442724	0.109462
GSE53861	ENSRNOG00000014312	AC109737.1	3.10491	-0.214053	38.6333	5.11e-10	1.48e-08
GSE53861	ENSRNOG00000014318	Pth	3.82836	-3.90999	6.14138	0.0132054	0.0403665
GSE53861	ENSRNOG00000021823	Synb	-3.04858	-1.17165	45.9747	1.2e-11	5.34e-10
GSE53861	ENSRNOG00000065831	Olr162	-3.56951	-3.99752	5.51742	0.018828	0.054475
GSE53861	ENSRNOG00000009803	1110032F04Rik	-2.86005	2.27994	30.5203	3.3e-08	5.52e-07
GSE53861	ENSRNOG00000032490	Cdh7	-2.2194	2.46929	43.1767	5e-11	1.94e-09
GSE53861	ENSRNOG00000039863	AC111647.1	3.29587	-1.13951	40.4017	2.07e-10	6.74e-09
GSE53861	ENSRNOG00000013967	Blnk	2.05446	3.36081	22.576	2.02e-06	1.98e-05
GSE53861	ENSRNOG00000058775	Ly49s7	2.03526	0.267675	19.0242	1.29e-05	0.00010153
GSE53861	ENSRNOG00000068996	Olfr178	-3.19136	-4.09102	4.02712	0.0447742	0.11008
GSE53861	ENSRNOG00000068990	Olr161	-2.26033	-3.74917	3.85891	0.0494823	0.119069
GSE53861	ENSRNOG00000010094	Kcnmb2	-2.31862	1.69319	43.9189	3.42e-11	1.38e-09
GSE53861	ENSRNOG00000017456	Vstm2b	-2.2228	2.62146	35.1395	3.07e-09	7.09e-08
GSE53861	ENSRNOG00000066339	U1	-2.02476	-3.47417	4.13899	0.0419062	0.104594
GSE53861	ENSRNOG00000066022	5S_rRNA	5.10623	-3.35774	11.2316	0.00080417	0.00378375
GSE53861	ENSRNOG00000030715	Cfh	2.00994	6.17982	39.2127	3.8e-10	1.14e-08
GSE53861	ENSRNOG00000052432	AABR07016703.1	-3.86238	-3.91036	6.44161	0.0111478	0.0349734
GSE53861	ENSRNOG00000002728	Btc	3.14619	2.31986	45.3436	1.65e-11	7.15e-10
GSE53861	ENSRNOG00000033376	AABR07065782.1	-2.63939	-3.60506	4.94574	0.026155	0.0712763
GSE53861	ENSRNOG00000003135	Fcrlb	3.27552	-1.87081	15.4797	8.34e-05	0.000521192
GSE53861	ENSRNOG00000007808	Nap1l5	-2.50573	7.05232	33.3962	7.52e-09	1.52e-07
GSE53861	ENSRNOG00000002265	Casr	-2.92229	3.33888	17.3854	3.05e-05	0.000217077
GSE53861	ENSRNOG00000051409	AABR07004442.1	2.32266	-2.99811	8.3397	0.0038788	0.0144468
GSE53861	ENSRNOG00000051142	AC114252.1	2.39462	-3.6754	4.01383	0.0451285	0.110753
GSE53861	ENSRNOG00000010529	Thbs2	4.06568	7.85385	121.515	2.95e-28	9.19e-26
GSE53861	ENSRNOG00000068264	U6	-2.32749	-0.391316	26.2999	2.92e-07	3.66e-06
GSE53861	ENSRNOG00000019926	Ramp1	2.1108	3.43727	73.646	9.35e-18	9.86e-16
GSE53861	ENSRNOG00000042139	Clec4a1	2.06279	3.0194	47.8114	4.69e-12	2.28e-10
GSE53861	ENSRNOG00000000765	Olr1743	-2.35555	-2.38196	15.2513	9.41e-05	0.000578092
GSE53861	ENSRNOG00000016043	Aqp4	-2.21836	1.78041	35.9047	2.07e-09	5e-08
GSE53861	ENSRNOG00000009388	Sptssb	-3.1607	2.03281	33.8738	5.88e-09	1.23e-07
GSE53861	ENSRNOG00000069671	U4	2.38418	-3.67602	4.33247	0.0373919	0.0955113
GSE53861	ENSRNOG00000022426	C130050O18Rik	2.24603	0.574632	27.1946	1.84e-07	2.45e-06
GSE53861	ENSRNOG00000018509	Cx3cr1	2.6795	4.08327	100.021	1.51e-23	2.9e-21
GSE53861	ENSRNOG00000008337	Gjd2	-2.8688	-0.0456038	34.3868	4.52e-09	9.91e-08
GSE53861	ENSRNOG00000010516	Plau	3.00191	4.05791	139.116	4.15e-32	1.63e-29
GSE53861	ENSRNOG00000070088	Olr219	3.51968	-3.99846	5.2131	0.0224173	0.0628038
GSE53861	ENSRNOG00000012283	Chrna6	-2.33861	4.27249	13.8819	0.000194662	0.00110389
GSE53861	ENSRNOG00000046350	Slpil3	2.7145	0.671617	48.7296	2.94e-12	1.49e-10
GSE53861	ENSRNOG00000006767	Cst7	2.18148	-0.23426	41.9093	9.56e-11	3.42e-09
GSE53861	ENSRNOG00000028456	Ush1g	-2.1454	-0.925335	29.9645	4.4e-08	7.1e-07
GSE53861	ENSRNOG00000012422	Tnik	2.36409	6.7162	176.09	3.46e-40	2.25e-37
GSE53861	ENSRNOG00000003305	Cxcr3	3.65605	-0.596155	43.0992	5.2e-11	2e-09
GSE53861	ENSRNOG00000068657	5S_rRNA	5.10624	-3.35774	11.233	0.000803577	0.00378212
GSE53861	ENSRNOG00000060421	AABR07042326.2	2.75883	-2.7486	11.1634	0.000834262	0.00389237
GSE53861	ENSRNOG00000015049	Scn5a	-2.19545	3.66777	18.8934	1.38e-05	0.000107871
GSE53861	ENSRNOG00000021713	Kif18b	2.22876	1.64856	48.0304	4.2e-12	2.06e-10
GSE53861	ENSRNOG00000049976	Gzmbl2	4.66151	3.42983	341.938	2.41e-76	5.27e-73
GSE53861	ENSRNOG00000065322	Olr120	-2.13502	-3.1401	5.01108	0.0251856	0.0690909
GSE53861	ENSRNOG00000060633	AABR07067526.1	2.84222	-1.15506	33.2956	7.92e-09	1.59e-07
GSE53861	ENSRNOG00000060748	AABR07048249.1	3.14607	-4.09143	3.947	0.0469551	0.114202
GSE53861	ENSRNOG00000064053	Ctxnd1	-2.10763	5.17175	45.366	1.63e-11	7.1e-10
GSE53861	ENSRNOG00000029668	Wfdc21	2.55582	-3.19155	7.23124	0.00716458	0.02414
GSE53861	ENSRNOG00000035478	Mir34c	3.53516	-3.99731	4.91827	0.0265741	0.0722272
GSE53861	ENSRNOG00000035477	Mir7a2	3.51703	-3.99855	4.1136	0.0425397	0.105899
GSE53861	ENSRNOG00000032884	Scn11a	-2.7354	6.9146	11.7565	0.00060632	0.00297561
GSE53861	ENSRNOG00000070465	U6	-2.17802	-3.41233	5.65987	0.0173574	0.0508232
GSE53861	ENSRNOG00000001806	Fetub	2.26059	-2.21727	13.459	0.000243838	0.00134483
GSE53861	ENSRNOG00000052017	Dio3	4.76585	-2.32733	26.4821	2.66e-07	3.36e-06
GSE53861	ENSRNOG00000010018	Clec4a3	2.26264	3.29119	51.1637	8.5e-13	4.77e-11
GSE53861	ENSRNOG00000015667	Epcam	2.42715	0.434401	32.9697	9.36e-09	1.85e-07
GSE53861	ENSRNOG00000014218	Tmem25	-2.23294	4.74546	31.2852	2.23e-08	3.91e-07
GSE53861	ENSRNOG00000050884	AABR07058745.1	-3.08253	-2.95209	9.76835	0.00177541	0.0074467
GSE53861	ENSRNOG00000021037	Spaca4	2.22722	-3.04594	8.36486	0.00382546	0.0142952
GSE53861	ENSRNOG00000024878	Rbm44	2.85659	0.463154	63.7733	1.4e-15	1.11e-13
GSE53861	ENSRNOG00000007551	Patj	-2.21154	6.05203	48.9797	2.59e-12	1.32e-10
GSE53861	ENSRNOG00000056826	Arap2	-2.24891	5.37216	41.2572	1.33e-10	4.59e-09
GSE53861	ENSRNOG00000002593	Esrrg	-2.08831	3.53748	28.3336	1.02e-07	1.47e-06
GSE53861	ENSRNOG00000002595	Dpp10	-2.24967	6.85496	48.2941	3.67e-12	1.83e-10
GSE53861	ENSRNOG00000001480	Ncf1	2.61564	5.02752	60.0519	9.24e-15	6.75e-13
GSE53861	ENSRNOG00000005903	St14	2.64758	1.9955	73.3876	1.07e-17	1.11e-15
GSE53861	ENSRNOG00000040448	Mir146b	2.21205	-3.35484	6.09597	0.0135491	0.0412287
GSE53861	ENSRNOG00000011612	Tdo2	-2.72599	0.652878	33.8178	6.05e-09	1.26e-07
GSE53861	ENSRNOG00000041470	Mir1199	3.04349	-1.34699	43.293	4.71e-11	1.84e-09
GSE53861	ENSRNOG00000046261	Acp5	2.37297	2.65271	44.477	2.57e-11	1.06e-09
GSE53861	ENSRNOG00000021586	Gpr39	-2.70974	3.57477	40.913	1.59e-10	5.33e-09
GSE53861	ENSRNOG00000011971	C1s	2.02482	6.90765	96.731	7.94e-23	1.43e-20
GSE53861	ENSRNOG00000056580	En1	6.29153	0.163435	164.321	1.29e-37	7.15e-35
GSE53861	ENSRNOG00000056584	U6	-3.86238	-3.91036	6.44164	0.0111476	0.0349734
GSE53861	ENSRNOG00000064242	Olr348	3.14607	-4.09143	3.9472	0.0469495	0.114202
GSE53861	ENSRNOG00000023511	2310050C09Rik	2.16622	-2.8307	9.93516	0.00162152	0.00687289
GSE53861	ENSRNOG00000026745	Acsl6	-2.1151	6.26716	38.2632	6.18e-10	1.76e-08
GSE53861	ENSRNOG00000021916	Slc16a12	-2.37059	1.93606	32.2245	1.37e-08	2.58e-07
GSE53861	ENSRNOG00000018580	Klk8	-3.86961	-3.90968	6.46764	0.0109856	0.0345569
GSE53861	ENSRNOG00000026265	Magec2	-4.32628	-3.74885	9.2084	0.00240907	0.00968191
GSE53861	ENSRNOG00000063635	Olr1607	2.72744	-3.09436	9.96348	0.00159676	0.00678301
GSE53861	ENSRNOG00000070912	U1	-3.09472	-3.41188	9.40776	0.0021607	0.00883002
GSE53861	ENSRNOG00000013372	Shisal2b	-2.1471	-0.92741	28.8186	7.95e-08	1.18e-06
GSE53861	ENSRNOG00000015336	Isl2	-2.4021	4.31294	27.0215	2.01e-07	2.65e-06
GSE53861	ENSRNOG00000068031	5S_rRNA	5.10624	-3.35774	11.2343	0.000803009	0.00378061
GSE53861	ENSRNOG00000022950	Dppa3	2.72363	2.1941	89.9008	2.5e-21	3.99e-19
GSE53861	ENSRNOG00000012819	Gdnf	3.5247	-0.489316	36.6162	1.44e-09	3.64e-08
GSE53861	ENSRNOG00000017869	Irf8	2.79332	4.05014	85.2553	2.62e-20	3.85e-18
GSE53861	ENSRNOG00000021798	Pglyrp4	2.74846	-0.324769	54.9892	1.21e-13	7.72e-12
GSE53861	ENSRNOG00000059951	AC120742.1	-3.19667	-4.09054	4.04088	0.0444106	0.109599
GSE53861	ENSRNOG00000009265	Kcnk9	-2.12371	-0.467435	10.044	0.00152847	0.00652922
GSE53861	ENSRNOG00000062297	Klra5	3.36983	0.824563	46.1019	1.12e-11	5.02e-10
GSE53861	ENSRNOG00000058397	U6	3.51968	-3.99846	5.21285	0.0224206	0.0628038
GSE53861	ENSRNOG00000059044	AABR07017768.6	2.07535	-3.41434	5.03365	0.0248595	0.06839
GSE53861	ENSRNOG00000058806	Gm23328	-3.57047	-3.99734	5.51172	0.0188895	0.0545514
GSE53861	ENSRNOG00000065828	U6	-2.0357	-1.46953	18.188	2e-05	0.000149285
GSE53861	ENSRNOG00000052549	Chga	-2.21769	5.89335	45.1	1.87e-11	7.96e-10
GSE53861	ENSRNOG00000052543	AABR07072325.1	-3.86535	-3.91017	6.71841	0.00954228	0.0307122
GSE53861	ENSRNOG00000019004	Mt4	-3.09786	-2.95023	9.76722	0.00177651	0.00745011
GSE53861	ENSRNOG00000018792	Tekt4	-2.03743	-0.89259	27.2831	1.76e-07	2.35e-06
GSE53861	ENSRNOG00000019448	Lipf	-2.2596	-3.74996	3.87268	0.0490782	0.118352
GSE53861	ENSRNOG00000019447	Ecel1	4.67313	4.04355	478.65	4.2e-106	1.43e-102
GSE53861	ENSRNOG00000019445	Msln	3.63504	1.82802	88.5953	4.84e-21	7.55e-19
GSE53861	ENSRNOG00000019441	Hsd3b2	7.29919	-1.83593	62.1029	3.26e-15	2.5e-13
GSE53861	ENSRNOG00000000759	Olr1730	-2.92086	-3.04192	13.0641	0.000301009	0.00161502
GSE53861	ENSRNOG00000038215	AC120448.1	2.76129	-1.45516	18.1831	2.01e-05	0.000149633
GSE53861	ENSRNOG00000022298	Cxcl11	2.21503	-0.691297	20.074	7.45e-06	6.28e-05
GSE53861	ENSRNOG00000017211	Olr152	-4.67184	-3.60437	11.5196	0.000688662	0.00332368
GSE53861	ENSRNOG00000001572	Hoxd1	-3.26952	2.7667	19.1333	1.22e-05	9.66e-05
GSE53861	ENSRNOG00000001571	Cldn8	-3.19667	-4.09054	4.04022	0.0444281	0.109599
GSE53861	ENSRNOG00000017980	Itgal	2.58843	3.88305	72.0182	2.13e-17	2.15e-15
GSE53861	ENSRNOG00000042047	AABR07049648.1	-2.17151	-3.41218	5.26299	0.0217835	0.0613666
GSE53861	ENSRNOG00000058927	U6	-2.26106	-3.74967	3.87055	0.0491405	0.118471
GSE53861	ENSRNOG00000051864	Gm26016	-3.56679	-3.99771	5.1442	0.0233242	0.0648725
GSE53861	ENSRNOG00000004118	Frmpd4	-2.14722	5.61671	30.9969	2.58e-08	4.44e-07
GSE53861	ENSRNOG00000004117	Kcnv1	-2.47607	3.34852	16.019	6.27e-05	0.00040594
GSE53861	ENSRNOG00000050024	Ms4a4a	2.3708	3.28858	50.1772	1.4e-12	7.49e-11
GSE53861	ENSRNOG00000029508	Slpil2	3.2807	0.329184	57.6212	3.18e-14	2.18e-12
GSE53861	ENSRNOG00000054243	AC130139.1	-2.47641	-3.67541	4.34921	0.0370262	0.0947593
GSE53861	ENSRNOG00000035642	Mirlet7i	2.86939	-3.47513	7.60388	0.00582429	0.0202377
GSE53861	ENSRNOG00000052979	Rab17	2.00235	-2.71593	9.51248	0.0020408	0.00841202
GSE53861	ENSRNOG00000048191	RGD1565462	5.57609	-0.503915	115.379	6.5e-27	1.77e-24
GSE53861	ENSRNOG00000020109	Dmrtc2	2.55034	-0.867045	27.8049	1.34e-07	1.85e-06
GSE53861	ENSRNOG00000020105	Klhl30	2.93521	1.01992	79.7987	4.15e-19	5.28e-17
GSE53861	ENSRNOG00000050223	Rin1	2.73525	1.82505	68.6725	1.16e-16	1.04e-14
GSE53861	ENSRNOG00000017392	Fgf2	2.32233	3.76508	150.76	1.18e-34	5.56e-32
GSE53861	ENSRNOG00000066784	Gm5485	-2.5522	-2.44103	17.1463	3.46e-05	0.000242077
GSE53861	ENSRNOG00000014152	Kcnip3	-2.50538	6.37322	31.5283	1.97e-08	3.49e-07
GSE53861	ENSRNOG00000022242	Cxcl9	2.67973	2.78729	100.75	1.04e-23	2.07e-21
GSE53861	ENSRNOG00000040350	Mir675	3.95174	2.41025	92.255	7.62e-22	1.29e-19
GSE53861	ENSRNOG00000009979	Sebox	-4.82106	-3.53671	12.5903	0.000387754	0.00201048
GSE53861	ENSRNOG00000001431	Rasa4	2.36524	2.67199	66.6401	3.26e-16	2.76e-14
GSE53861	ENSRNOG00000063905	Hsd3b3	4.56324	-0.195305	107.551	3.37e-25	7.75e-23
GSE53861	ENSRNOG00000019100	Kif2c	2.04203	1.79507	42.3205	7.75e-11	2.84e-09
GSE53861	ENSRNOG00000013663	Tmem86a	2.05886	2.97058	62.3968	2.81e-15	2.16e-13
GSE53861	ENSRNOG00000005825	Lyz2	2.71193	8.98509	71.4724	2.81e-17	2.78e-15
GSE53861	ENSRNOG00000057922	U6	2.55603	-3.60701	4.61455	0.0317019	0.0834389
GSE53861	ENSRNOG00000003895	Rgs1	2.10039	0.985645	24.883	6.09e-07	6.93e-06
GSE53861	ENSRNOG00000035561	Mir34b	3.53516	-3.99731	4.91815	0.026576	0.0722272
GSE53861	ENSRNOG00000052780	AABR07045303.1	-2.26107	-3.74967	3.87017	0.0491516	0.118488
GSE53861	ENSRNOG00000012898	AC098125.1	3.81215	-3.91177	6.37441	0.0115777	0.0361218
GSE53861	ENSRNOG00000057557	Prlr	-2.53865	2.26063	23.4919	1.25e-06	1.31e-05
GSE53861	ENSRNOG00000016986	Olr146-ps	3.56149	-3.9969	4.25965	0.039028	0.0988312
GSE53861	ENSRNOG00000066243	Olr828	-4.50711	-3.67523	10.9454	0.000938347	0.00430246
GSE53861	ENSRNOG00000060169	U6	-3.19455	-4.09073	4.16965	0.0411543	0.103168
GSE53861	ENSRNOG00000068378	Klk1	2.60196	-3.14581	4.94123	0.0262233	0.0714373
GSE53861	ENSRNOG00000024288	Etv2	2.99834	-3.41506	8.32537	0.00390951	0.0145382
GSE53861	ENSRNOG00000070321	RGD1560539	-2.04052	-3.18819	5.55362	0.0184425	0.0535498
GSE53861	ENSRNOG00000008078	Kcnh6	-2.23717	3.59948	22.6299	1.96e-06	1.94e-05
GSE53861	ENSRNOG00000038297	Plekhd1	-2.22887	5.81175	29.0559	7.03e-08	1.07e-06
GSE53861	ENSRNOG00000006333	AABR07065789.1	-3.86936	-3.90959	6.70888	0.00959338	0.0308539
GSE53861	ENSRNOG00000001017	Cd209	3.34255	-3.2438	11.9484	0.00054695	0.00271962
GSE53861	ENSRNOG00000006595	Htr3a	-3.26285	5.25345	11.4459	0.000716525	0.00343849
GSE53861	ENSRNOG00000042825	Cd300le	3.05156	3.2062	58.0829	2.51e-14	1.74e-12
GSE53861	ENSRNOG00000045888	RGD1562667	3.28658	0.818906	40.4009	2.07e-10	6.74e-09
GSE53861	ENSRNOG00000053047	Top2a	2.26324	4.31178	46.5476	8.94e-12	4.09e-10
GSE53861	ENSRNOG00000065289	U2	-2.63877	-3.60514	4.97964	0.0256473	0.0701244
GSE53861	ENSRNOG00000010378	Slc4a5	3.36459	1.92203	58.0503	2.55e-14	1.76e-12
GSE53861	ENSRNOG00000010375	Slc39a2	3.21531	-2.44465	22.2603	2.38e-06	2.29e-05
GSE53861	ENSRNOG00000051373	AABR07020550.1	-3.19251	-4.09092	4.03124	0.0446652	0.10994
GSE53861	ENSRNOG00000028518	Msgn1	-2.91964	-3.04151	11.8393	0.000579933	0.0028659
GSE53861	ENSRNOG00000020955	Myl3	-2.0853	-1.60117	19.2243	1.16e-05	9.27e-05
GSE53861	ENSRNOG00000024093	Dmrta1	-2.36569	-0.276142	15.0213	0.000106302	0.000645843
GSE53861	ENSRNOG00000028896	A2m	2.29491	7.51712	76.9641	1.74e-18	2.03e-16
GSE53861	ENSRNOG00000004411	Tspan8	-2.25011	7.29786	48.8124	2.82e-12	1.43e-10
GSE53861	ENSRNOG00000015787	P3h4	2.1452	3.42791	81.5247	1.73e-19	2.3e-17
GSE53861	ENSRNOG00000066705	5S_rRNA	5.10625	-3.35774	11.2367	0.000801961	0.00377743
GSE53861	ENSRNOG00000043219	Fbn2	2.16979	4.07362	87.2944	9.35e-21	1.42e-18
GSE53861	ENSRNOG00000019959	Kcnc3	-2.44289	5.63736	27.8159	1.33e-07	1.84e-06
GSE53861	ENSRNOG00000012964	Ccr6	3.67695	0.534706	118.075	1.67e-27	4.81e-25
GSE53861	ENSRNOG00000018735	Cd74	2.61158	7.55334	126.985	1.87e-29	6.22e-27
GSE53861	ENSRNOG00000046890	Abca6	-2.56516	4.5459	21.1241	4.3e-06	3.86e-05
GSE53861	ENSRNOG00000048053	AC128859.3	2.0765	4.96699	75.7824	3.17e-18	3.55e-16
GSE53861	ENSRNOG00000059822	U1	-3.19137	-4.09102	4.02762	0.0447611	0.110068
GSE53861	ENSRNOG00000065128	Naip5	2.06434	2.61999	49.7808	1.72e-12	9.06e-11
GSE53861	ENSRNOG00000062589	5S_rRNA	5.10625	-3.35774	11.239	0.000800959	0.00377387
GSE53861	ENSRNOG00000062639	5S_rRNA	5.10625	-3.35774	11.2399	0.000800593	0.00377273
GSE53861	ENSRNOG00000062638	5S_rRNA	5.10626	-3.35774	11.2407	0.000800211	0.00377209
GSE53861	ENSRNOG00000064294	Mdfic2	-2.9936	5.98162	14.578	0.000134473	0.000796416
GSE53861	ENSRNOG00000033617	Krt26	-2.41681	1.46096	42.1849	8.3e-11	3.02e-09
GSE53861	ENSRNOG00000021380	Fads6	-2.1305	3.77966	39.2563	3.72e-10	1.12e-08
GSE53861	ENSRNOG00000050100	Exoc1l	-2.8682	3.9544	24.934	5.93e-07	6.78e-06
GSE53861	ENSRNOG00000031449	RGD1306441	-3.57047	-3.99734	5.51189	0.0188877	0.0545514
GSE53861	ENSRNOG00000070282	U2	-2.58766	-2.41129	12.4006	0.000429187	0.00219808
GSE53861	ENSRNOG00000006280	Pcsk9	-2.54785	1.54719	27.6451	1.46e-07	1.99e-06
GSE53861	ENSRNOG00000066138	U6	-3.19568	-4.09063	4.04569	0.0442842	0.109462
GSE53861	ENSRNOG00000066135	U7	-2.33147	0.789901	8.16468	0.0042714	0.0156557
GSE53861	ENSRNOG00000066132	Spt1	-3.09398	-3.41199	8.52155	0.00350965	0.0133051
GSE53861	ENSRNOG00000054131	AABR07070518.1	-2.50126	-0.903459	34.032	5.42e-09	1.15e-07
GSE53861	ENSRNOG00000014361	Edn1	2.25185	1.22169	51.9129	5.8e-13	3.33e-11
GSE53861	ENSRNOG00000024204	Ifne	-4.50724	-3.67515	10.5537	0.00115958	0.00517173
GSE53861	ENSRNOG00000025794	AABR07021239.1	4.27277	-3.75075	8.89901	0.00285326	0.0111947
GSE53861	ENSRNOG00000049949	Hapln4	-3.12254	4.98486	16.3274	5.33e-05	0.000351878
GSE53861	ENSRNOG00000065370	5S_rRNA	5.10626	-3.35774	11.242	0.000799681	0.00377017
GSE53861	ENSRNOG00000049422	Fcgr2a	3.16466	4.98672	82.7862	9.14e-20	1.26e-17
GSE53861	ENSRNOG00000002460	Serpinb2	5.74513	1.76761	248.77	4.81e-56	5.89e-53
GSE53861	ENSRNOG00000030210	Fndc1	2.11164	4.80995	59.3347	1.33e-14	9.59e-13
GSE53861	ENSRNOG00000061617	Gm24709	-2.95753	-2.673	16.1816	5.75e-05	0.000377003
GSE53861	ENSRNOG00000004921	Nusap1	2.05563	2.69185	40.5185	1.95e-10	6.41e-09
GSE53861	ENSRNOG00000000001	Arsj	2.29021	0.950595	39.8634	2.72e-10	8.53e-09
GSE53861	ENSRNOG00000019270	P2ry6	2.75351	2.45158	74.4178	6.32e-18	6.8e-16
GSE53861	ENSRNOG00000001830	Arntl2	2.20466	3.66879	126.312	2.63e-29	8.63e-27
GSE53861	ENSRNOG00000001837	Sst	-3.36796	3.3883	24.1751	8.8e-07	9.58e-06
GSE53861	ENSRNOG00000025121	Pla2g3	-2.21308	3.80574	21.667	3.24e-06	3e-05
GSE53861	ENSRNOG00000010045	Clec4a	2.33419	1.87888	47.6439	5.11e-12	2.47e-10
GSE53861	ENSRNOG00000051661	Ly49s5	2.58583	-2.35586	18.4064	1.78e-05	0.000134995
GSE53861	ENSRNOG00000059471	AABR07062492.1	-4.10201	-3.828	6.70375	0.00962102	0.0309233
GSE53861	ENSRNOG00000066368	U6	-2.4643	-3.67585	4.34817	0.0370487	0.0947931
GSE53861	ENSRNOG00000034535	5S_rRNA	4.05142	-3.82985	7.18059	0.00736964	0.0247518
GSE53861	ENSRNOG00000025365	Ido2	2.62949	-0.534179	39.6684	3.01e-10	9.29e-09
GSE53861	ENSRNOG00000017766	Ca12	-2.16076	0.996791	17.9261	2.3e-05	0.000168222
GSE53861	ENSRNOG00000000507	Tulp1	2.38122	-1.982	19.3403	1.09e-05	8.8e-05
GSE53861	ENSRNOG00000028812	Trim80	3.08516	0.16567	49.9298	1.59e-12	8.43e-11
GSE53861	ENSRNOG00000002794	Selp	2.14365	1.92883	47.3025	6.08e-12	2.88e-10
GSE53861	ENSRNOG00000070179	U3	-3.569	-3.99763	5.51398	0.0188651	0.0545136
GSE53861	ENSRNOG00000070171	Olfr1120	-3.58711	-3.99686	4.42877	0.035338	0.0912642
GSE53861	ENSRNOG00000007561	Glb1l2	-3.04884	2.49618	21.3983	3.73e-06	3.4e-05
GSE53861	ENSRNOG00000026577	Cpne4	-2.01772	6.09137	34.2065	4.96e-09	1.07e-07
GSE53861	ENSRNOG00000030000	Olr1264	3.514	-3.99887	4.82926	0.0279807	0.0753648
GSE53861	ENSRNOG00000015538	Abcd2	-2.10601	4.6135	47.1977	6.42e-12	3.01e-10
GSE53861	ENSRNOG00000011628	Krt27	-2.35043	-0.0715382	32.4306	1.24e-08	2.35e-07
GSE53861	ENSRNOG00000043293	Dppa1	2.07697	-3.41345	4.95513	0.0260133	0.0709666
GSE53861	ENSRNOG00000056335	AC113635.2	-2.25745	-3.74975	3.86738	0.0492332	0.118627
GSE53861	ENSRNOG00000053122	Scn1a	-2.16784	7.42185	31.8377	1.68e-08	3.05e-07
GSE53861	ENSRNOG00000050479	Mir3558	3.70218	-3.04383	15.3374	8.99e-05	0.000557168
GSE53861	ENSRNOG00000057173	Lipn	3.76275	-2.04714	36.3331	1.66e-09	4.14e-08
GSE53861	ENSRNOG00000033693	AC135826.1	2.33047	2.9062	83.9292	5.13e-20	7.36e-18
GSE53861	ENSRNOG00000070758	Vom1r53	3.14607	-4.09143	3.94715	0.0469509	0.114202
GSE53861	ENSRNOG00000064185	5S_rRNA	5.10626	-3.35774	11.2432	0.000799133	0.00376955
GSE53861	ENSRNOG00000018267	B3gnt7	2.12427	1.22296	32.0183	1.53e-08	2.81e-07
GSE53861	ENSRNOG00000019600	Olr231	2.56154	-3.60589	5.58633	0.0181012	0.0526984
GSE53861	ENSRNOG00000070036	U6	-2.25935	-3.74936	3.86367	0.0493424	0.118783
GSE53861	ENSRNOG00000006204	Slc30a3	2.18618	-1.45175	21.891	2.89e-06	2.72e-05
GSE53861	ENSRNOG00000013850	Hes5	-2.2561	0.172109	12.5905	0.000387703	0.00201048
GSE53861	ENSRNOG00000071073	Sost	4.55265	-0.814183	47.8745	4.54e-12	2.21e-10
GSE53861	ENSRNOG00000051235	Cfb	2.38583	5.80515	109.003	1.62e-25	3.9e-23
GSE53861	ENSRNOG00000002005	Tmprss11f	2.4894	2.78073	62.0289	3.38e-15	2.59e-13
GSE53861	ENSRNOG00000010741	Tigd4	-2.85972	-0.925973	47.4893	5.53e-12	2.64e-10
GSE53861	ENSRNOG00000022703	Mrgprb5	-2.60725	0.624438	17.2884	3.21e-05	0.000226708
GSE53861	ENSRNOG00000055265	U6	-4.11284	-3.82741	7.74998	0.0053713	0.0189381
GSE53861	ENSRNOG00000045973	Gzmbl1	5.49125	-1.05065	89.8549	2.56e-21	4.06e-19
GSE53861	ENSRNOG00000068001	Abcb4	2.46599	3.66835	78.4645	8.15e-19	1e-16
GSE53861	ENSRNOG00000046663	Fcgr2a	3.05304	6.57972	75.1058	4.46e-18	4.89e-16
GSE53861	ENSRNOG00000055276	U6	3.81807	-3.91072	6.49126	0.0108406	0.0341851
GSE53861	ENSRNOG00000064804	U6	-2.1743	-3.41112	5.61474	0.01781	0.0519892
GSE53861	ENSRNOG00000065043	RGD1562462	2.14784	-2.6381	7.90635	0.00492615	0.017628
GSE53861	ENSRNOG00000004249	Tlr7	2.23246	2.6678	51.8014	6.14e-13	3.5e-11
GSE53861	ENSRNOG00000065269	Krtap2-1	3.25204	-2.79007	16.5555	4.72e-05	0.000316505
GSE53861	ENSRNOG00000058369	Y_RNA	3.514	-3.99887	4.82978	0.0279723	0.0753488
GSE53861	ENSRNOG00000031054	Olr1266	3.514	-3.99887	4.82986	0.0279708	0.0753488
GSE53861	ENSRNOG00000064391	5S_rRNA	5.10626	-3.35774	11.2446	0.000798563	0.00376781
GSE53861	ENSRNOG00000028561	AABR07011672.1	-2.77064	1.47662	27.9568	1.24e-07	1.74e-06
GSE53861	ENSRNOG00000033837	Cdh9	-2.26485	2.54833	23.7945	1.07e-06	1.14e-05
GSE53861	ENSRNOG00000046468	Ptgfr	-2.06535	4.03026	53.5913	2.47e-13	1.49e-11
GSE53861	ENSRNOG00000019417	Hsd3b5	2.05807	-2.19551	13.325	0.000261886	0.00143247
GSE53861	ENSRNOG00000033984	Ifnlr1	2.23855	3.64658	97.3454	5.82e-23	1.05e-20
GSE53861	ENSRNOG00000066677	U2	3.81392	-3.91136	6.11493	0.0134045	0.0408537
GSE53861	ENSRNOG00000002579	Parm1	-2.20505	7.95452	31.1683	2.37e-08	4.12e-07
GSE53861	ENSRNOG00000054072	U6	-2.99662	-2.99647	12.6391	0.000377754	0.00196563
GSE53861	ENSRNOG00000014793	Gpr149	-2.12073	4.63858	24.4456	7.64e-07	8.47e-06
GSE53861	ENSRNOG00000014242	Mrgprx4	-2.47917	2.60871	4.62036	0.0315946	0.0832138
GSE53861	ENSRNOG00000051837	Nwd2	-2.34831	3.82798	24.7536	6.51e-07	7.35e-06
GSE53861	ENSRNOG00000025868	Klhl33	-2.16496	2.34183	26.858	2.19e-07	2.85e-06
GSE53861	ENSRNOG00000009047	Sln	2.03436	-2.35649	12.6751	0.000370549	0.00193209
GSE53861	ENSRNOG00000002549	Htr5b	-3.0543	-0.85072	44.084	3.15e-11	1.28e-09
GSE53861	ENSRNOG00000029881	Clec4m	2.8665	-3.47653	7.53794	0.00604132	0.0208991
GSE53861	ENSRNOG00000057896	AABR07052511.1	-2.46267	-1.00157	32.2004	1.39e-08	2.61e-07
GSE53861	ENSRNOG00000057895	AABR07033745.1	4.06408	-3.82839	7.67136	0.00561043	0.0196352
GSE53861	ENSRNOG00000070447	Vom1r39	3.53515	-3.99731	4.91855	0.0265698	0.0722267
GSE53861	ENSRNOG00000048145	Sstr1	-2.10745	-0.699295	22.2457	2.4e-06	2.31e-05
GSE53861	ENSRNOG00000007243	Havcr1	2.44193	-1.26572	27.0844	1.95e-07	2.57e-06
GSE53861	ENSRNOG00000066857	RGD1560539	-2.04052	-3.18819	5.55359	0.0184428	0.0535498
GSE53861	ENSRNOG00000066587	RGD1565753	-2.17702	-3.41202	5.53735	0.0186148	0.0539826
GSE53861	ENSRNOG00000063893	5S_rRNA	5.10627	-3.35774	11.2458	0.000798033	0.00376705
GSE53861	ENSRNOG00000014427	Chrnb4	-3.06693	2.0216	8.49681	0.00355771	0.0134642
GSE53861	ENSRNOG00000067060	MGC105649	2.09325	0.620686	24.9554	5.87e-07	6.71e-06
GSE53861	ENSRNOG00000067064	Olr1213	2.33188	-3.29841	7.07776	0.00780465	0.0259478
GSE53861	ENSRNOG00000062830	U1	-2.96196	-3.47337	8.37426	0.00380572	0.0142319
GSE53861	ENSRNOG00000037894	AABR07068042.1	2.68043	1.66004	49.3263	2.17e-12	1.12e-10
GSE53861	ENSRNOG00000031805	Krt36	3.62918	-2.14515	31.6329	1.86e-08	3.33e-07
GSE53861	ENSRNOG00000019687	Art2b	2.02668	-0.175938	28.8068	8e-08	1.19e-06
GSE53861	ENSRNOG00000070960	U2	3.51296	-3.99919	5.0334	0.024863	0.06839
GSE53861	ENSRNOG00000030326	Olr344	3.81215	-3.91177	6.37428	0.0115786	0.0361218
GSE53861	ENSRNOG00000036445	Mir147	2.14454	-1.89118	16.0239	6.25e-05	0.000405067
GSE53861	ENSRNOG00000031144	Sprr1b	3.82835	-3.90999	6.14179	0.0132023	0.0403665
GSE53861	ENSRNOG00000015366	Neurl3	2.33229	0.487304	33.3237	7.8e-09	1.57e-07
GSE53861	ENSRNOG00000055401	Kcnc1	-2.55991	5.29659	22.9155	1.69e-06	1.7e-05
GSE53861	ENSRNOG00000069097	U4	3.80849	-3.91186	6.0923	0.0135772	0.0413021
GSE53861	ENSRNOG00000017609	Cnga4	4.128	-0.172331	95.6631	1.36e-22	2.43e-20
GSE53861	ENSRNOG00000065544	Olr1341	-3.85834	-3.91046	5.99949	0.01431	0.0432427
GSE53861	ENSRNOG00000031307	AABR07017241.1	-2.74489	2.26636	44.3909	2.69e-11	1.11e-09
GSE53861	ENSRNOG00000008003	Olfr368	2.21817	-3.35394	5.51893	0.0188118	0.0544659
GSE53861	ENSRNOG00000033215	RT1-Db1	2.53408	5.48124	168.223	1.81e-38	1.06e-35
GSE53861	ENSRNOG00000006090	Ucn	4.95028	0.813158	181.382	2.42e-41	1.64e-38
GSE53861	ENSRNOG00000071139	Olr172	-3.56951	-3.99752	5.51778	0.0188241	0.054475
GSE53861	ENSRNOG00000000274	Phyhipl	-2.19382	6.87885	38.0453	6.91e-10	1.95e-08
GSE53861	ENSRNOG00000015444	Olr49	5.19396	-1.98466	44.1234	3.08e-11	1.25e-09
GSE53861	ENSRNOG00000068122	U1	-3.21602	-3.35299	10.6267	0.00111468	0.00500141
GSE53861	ENSRNOG00000064921	Olr1260	5.00973	-3.416	14.2885	0.000156819	0.000913739
GSE53861	ENSRNOG00000064922	Olr190	-3.19137	-4.09102	4.02793	0.0447528	0.110068
GSE53861	ENSRNOG00000066430	SNORD116	-5.36877	-3.24278	13.223	0.000276535	0.00150318
GSE53861	ENSRNOG00000066435	U6	3.16991	-2.86546	7.65488	0.0056619	0.0197836
GSE53861	ENSRNOG00000068972	U7	-2.31522	0.776655	8.03089	0.00459863	0.0166273
GSE53861	ENSRNOG00000032329	AABR07029269.1	-2.55862	1.87527	24.8307	6.26e-07	7.11e-06
GSE53861	ENSRNOG00000048881	RGD1561730	2.02593	0.826744	50.3298	1.3e-12	6.97e-11
GSE53861	ENSRNOG00000026607	Tnfsf18	2.2071	-0.926619	34.833	3.59e-09	8.09e-08
GSE53861	ENSRNOG00000005378	Gna15	2.60373	2.5366	67.4081	2.21e-16	1.89e-14
GSE53861	ENSRNOG00000048412	RGD1309028	-2.17994	-3.41137	5.23415	0.0221477	0.0622203
GSE53861	ENSRNOG00000008095	Onecut1	-2.14178	1.9718	23.0448	1.58e-06	1.6e-05
GSE53861	ENSRNOG00000008210	Ky	-2.45875	-0.331695	53.6012	2.46e-13	1.49e-11
GSE53861	ENSRNOG00000027400	Vwc2l	-2.34098	3.95615	36.8802	1.26e-09	3.27e-08
GSE53861	ENSRNOG00000057209	AABR07044447.1	2.75184	-3.09067	8.72985	0.00313042	0.0120759
GSE53861	ENSRNOG00000050251	MGC105649	2.0986	0.60561	25.6982	3.99e-07	4.8e-06
GSE53861	ENSRNOG00000054955	Adgra1	-2.02535	3.07205	28.7624	8.18e-08	1.22e-06
GSE53861	ENSRNOG00000028744	Mtnr1a	-2.75747	-1.18273	39.0527	4.13e-10	1.22e-08
GSE53861	ENSRNOG00000011180	Irx5	2.83041	-1.98185	18.6662	1.56e-05	0.000119957
GSE53861	ENSRNOG00000056612	Unc13c	-2.14691	4.46707	17.9915	2.22e-05	0.000163324
GSE53861	ENSRNOG00000023683	Nog	-2.17339	1.35842	21.4782	3.58e-06	3.28e-05
GSE53861	ENSRNOG00000038132	Vsig4	2.45398	-1.02136	23.7755	1.08e-06	1.15e-05
GSE53861	ENSRNOG00000029768	Ccl12	2.23443	-0.681812	22.5933	2e-06	1.97e-05
GSE53861	ENSRNOG00000028415	Cdc20	2.02653	2.2858	45.0296	1.94e-11	8.24e-10
GSE53861	ENSRNOG00000052863	U6	-3.19455	-4.09073	4.16972	0.0411525	0.103168
GSE53861	ENSRNOG00000052281	U6	2.55855	-3.60711	5.5231	0.018767	0.0543568
GSE53861	ENSRNOG00000052133	U4	-3.19569	-4.09063	4.04538	0.0442923	0.109462
GSE53861	ENSRNOG00000052132	U6	-4.11799	-3.82685	7.73839	0.00540589	0.0190349
GSE53861	ENSRNOG00000013578	Trem2	4.22735	3.97314	93.5596	3.94e-22	6.81e-20
GSE53861	ENSRNOG00000046171	AABR07035839.1	2.64734	0.728662	69.7074	6.88e-17	6.37e-15
GSE53861	ENSRNOG00000069546	5S_rRNA	5.10627	-3.35774	11.2467	0.000797637	0.00376576
GSE53861	ENSRNOG00000015411	Apobec1	3.23692	3.51531	127.114	1.75e-29	5.89e-27
GSE53861	ENSRNOG00000017680	Dennd2d	2.01428	0.209505	31.1599	2.38e-08	4.13e-07
GSE53861	ENSRNOG00000014336	Mcm5	2.06757	2.80814	64.0646	1.2e-15	9.66e-14
GSE53861	ENSRNOG00000064635	Ly49si2	3.06638	5.49282	62.6699	2.44e-15	1.89e-13
GSE53861	ENSRNOG00000064634	Sorl1	-2.59544	6.45771	24.3316	8.11e-07	8.94e-06
GSE53861	ENSRNOG00000024259	Tmem54	-2.03608	2.73711	40.7386	1.74e-10	5.77e-09
GSE53861	ENSRNOG00000021157	Ctss	2.9877	6.05809	94.7017	2.21e-22	3.87e-20
GSE53861	ENSRNOG00000005708	Mmp16	2.12703	4.61416	149.631	2.09e-34	9.52e-32
GSE53861	ENSRNOG00000019763	Mlph	3.05858	0.238902	87.9633	6.67e-21	1.03e-18
GSE53861	ENSRNOG00000003709	Kmo	3.4516	-0.113397	91.5258	1.1e-21	1.79e-19
GSE53861	ENSRNOG00000007679	Cyth4	2.32074	4.19218	65.0982	7.13e-16	5.84e-14
GSE53861	ENSRNOG00000033640	AABR07015759.1	2.32217	-2.99831	7.89815	0.00494853	0.0176874
GSE53861	ENSRNOG00000033642	AC122990.1	-3.569	-3.99763	5.51403	0.0188645	0.0545136
GSE53861	ENSRNOG00000026087	Igfn1	2.31368	-0.216879	5.15948	0.0231199	0.0644185
GSE53861	ENSRNOG00000031598	Atp8b4	2.14115	2.20467	45.1418	1.83e-11	7.83e-10
GSE53861	ENSRNOG00000000547	Tspyl4	-2.06903	7.62008	35.3122	2.81e-09	6.53e-08
GSE53861	ENSRNOG00000067143	U6	2.99663	-3.41546	8.34565	0.00386613	0.0144102
GSE53861	ENSRNOG00000054387	U6	2.23653	-3.35245	4.64945	0.0310636	0.082077
GSE53861	ENSRNOG00000054382	RNaseP_nuc	3.15417	-4.0907	3.84159	0.0499961	0.120016
GSE53861	ENSRNOG00000046780	Olr1542	-3.19137	-4.09102	4.0282	0.0447457	0.110063
GSE53861	ENSRNOG00000046788	AABR07012317.1	3.25896	-3.29641	8.88195	0.00288004	0.0112798
GSE53861	ENSRNOG00000019202	Pvr	2.38012	4.50635	185.367	3.26e-42	2.37e-39
GSE53861	ENSRNOG00000040208	Mmp27	-2.64553	-3.60496	5.56898	0.0182814	0.0531671
GSE53861	ENSRNOG00000046121	AABR07030793.1	3.31761	1.01565	42.1156	8.6e-11	3.11e-09
GSE53861	ENSRNOG00000013981	Ptpn5	2.66486	4.84729	156.483	6.64e-36	3.22e-33
GSE53861	ENSRNOG00000013987	Sbno2	2.01515	5.57405	148.316	4.05e-34	1.79e-31
GSE53861	ENSRNOG00000020045	Drgx	-2.18633	5.27206	27.3216	1.72e-07	2.31e-06
GSE53861	ENSRNOG00000067199	5S_rRNA	5.10627	-3.35774	11.2475	0.000797306	0.00376478
GSE53861	ENSRNOG00000062342	5S_rRNA	5.10627	-3.35774	11.2487	0.000796779	0.00376287
GSE53861	ENSRNOG00000060879	1500009L16Rik	-2.19951	2.80518	36.1239	1.85e-09	4.56e-08
GSE53861	ENSRNOG00000023765	Nyap2	-2.15319	2.79516	33.9846	5.55e-09	1.18e-07
GSE53861	ENSRNOG00000068400	5S_rRNA	5.10628	-3.35774	11.2496	0.000796387	0.00376219
GSE53861	ENSRNOG00000065754	Olr1401	3.51809	-3.99878	5.21581	0.0223824	0.0627472
GSE53861	ENSRNOG00000003927	Cd55	-2.05578	7.14657	21.5851	3.38e-06	3.12e-05
GSE53861	ENSRNOG00000052414	AC123185.2	3.14607	-4.09143	3.94729	0.0469468	0.114202
GSE53861	ENSRNOG00000019046	Reg4	2.72568	-3.53851	6.5517	0.0104784	0.033273
GSE53861	ENSRNOG00000028005	Ccdc54	2.55155	-3.19076	8.74112	0.00311113	0.0120152
GSE53861	ENSRNOG00000030034	Sox11	2.95506	3.00588	187.075	1.38e-42	1.03e-39
GSE53861	ENSRNOG00000014610	Anpep	2.26835	3.77908	44.6449	2.36e-11	9.79e-10
GSE53861	ENSRNOG00000010507	Mmp7	5.3472	-0.0998999	53.6294	2.42e-13	1.47e-11
GSE53861	ENSRNOG00000015562	Cdh17	2.24283	1.33744	70.1686	5.44e-17	5.22e-15
GSE53861	ENSRNOG00000018054	F2rl2	-2.21784	2.83171	42.7545	6.21e-11	2.33e-09
GSE53861	ENSRNOG00000037331	Cd33	3.32712	2.77822	83.784	5.52e-20	7.88e-18
GSE53861	ENSRNOG00000042111	Sult1c2a	2.3648	-1.85494	20.2355	6.85e-06	5.82e-05
GSE53861	ENSRNOG00000056697	Kcnab1	-2.20322	6.69879	42.5389	6.93e-11	2.57e-09
GSE53861	ENSRNOG00000066573	C4a	2.27797	7.14527	145.732	1.49e-33	6.49e-31
GSE53861	ENSRNOG00000020655	Ucn2	5.39444	1.11948	73.7303	8.96e-18	9.5e-16
GSE53861	ENSRNOG00000010262	Hdc	2.24492	0.756215	40.3165	2.16e-10	6.98e-09
GSE53861	ENSRNOG00000061081	U2	-4.11259	-3.82751	8.108	0.00440703	0.01606
GSE53861	ENSRNOG00000063797	U2	-3.02214	-0.218907	40.3064	2.17e-10	7.01e-09
GSE53861	ENSRNOG00000012417	Iapp	-4.04407	1.76777	22.7993	1.8e-06	1.79e-05
GSE53861	ENSRNOG00000063248	Olr164	-3.56951	-3.99752	5.51778	0.0188241	0.054475
GSE53861	ENSRNOG00000063244	Mpeg1	2.70694	6.91337	101.102	8.73e-24	1.77e-21
GSE53861	ENSRNOG00000063243	U1	-2.96123	-3.47355	8.12156	0.00437419	0.0159722
GSE53861	ENSRNOG00000030547	Dpp6	-2.06916	7.0995	33.5958	6.78e-09	1.39e-07
GSE53861	ENSRNOG00000013869	Kcnj4	-2.16779	-0.10017	24.5475	7.25e-07	8.09e-06
GSE53861	ENSRNOG00000008310	Mpo	-2.14818	0.0889512	11.6583	0.000639167	0.00311378
GSE53861	ENSRNOG00000001224	Itgb2	2.61344	3.81686	50.7623	1.04e-12	5.78e-11
GSE53861	ENSRNOG00000054142	Slc30a2	-2.2412	-0.96941	34.0911	5.26e-09	1.13e-07
GSE53861	ENSRNOG00000016716	Armc3	2.33131	0.276832	42.2559	8.01e-11	2.93e-09
GSE53861	ENSRNOG00000012879	Fabp3	-2.25408	3.99126	53.9493	2.06e-13	1.27e-11
GSE53861	ENSRNOG00000056159	Gm22592	3.80848	-3.91186	6.09109	0.0135866	0.0413222
GSE53861	ENSRNOG00000064850	5S_rRNA	5.10628	-3.35774	11.2509	0.000795832	0.00376015
GSE53861	ENSRNOG00000058089	AABR07042471.1	-2.13887	-3.13926	6.90622	0.00858966	0.0281049
GSE53861	ENSRNOG00000059930	AABR07000304.1	-4.51256	-3.67468	9.30324	0.00228748	0.00927559
GSE53861	ENSRNOG00000058337	Plcb2	2.48339	1.6643	42.4546	7.23e-11	2.67e-09
GSE53861	ENSRNOG00000008667	Pbp2	2.08012	-3.41323	4.75707	0.0291782	0.0779991
GSE53861	ENSRNOG00000002436	Mmd	2.21787	5.98716	172.514	2.09e-39	1.28e-36
GSE53861	ENSRNOG00000029644	Clec2l	-2.36731	7.47655	38.8923	4.48e-10	1.32e-08
GSE53861	ENSRNOG00000054300	U6	2.37662	-3.67705	4.57921	0.0323622	0.0848481
GSE53861	ENSRNOG00000070689	Tnfrsf22	3.12146	0.285175	43.8408	3.56e-11	1.43e-09
GSE53861	ENSRNOG00000070687	U6	3.52192	-3.99805	5.21019	0.0224549	0.062858
GSE53861	ENSRNOG00000007080	Kif12	2.73622	-3.09286	10.5537	0.00115956	0.00517173
GSE53861	ENSRNOG00000007334	Ly6h	-2.06095	-0.503887	31.9672	1.57e-08	2.88e-07
GSE53861	ENSRNOG00000007332	Sstr3	2.91225	0.639544	73.6438	9.36e-18	9.86e-16
GSE53861	ENSRNOG00000052077	U6	3.53147	-3.99763	4.88208	0.0271368	0.073461
GSE53861	ENSRNOG00000042628	Tmem273	2.83618	1.60562	77.2793	1.48e-18	1.75e-16
GSE53861	ENSRNOG00000067117	U1	-3.21602	-3.35299	10.6275	0.00111421	0.00500078
GSE53861	ENSRNOG00000067119	Smim17	-2.06818	2.34463	24.2948	8.27e-07	9.08e-06
GSE53861	ENSRNOG00000068771	Olr507	3.56149	-3.9969	4.25997	0.0390207	0.0988292
GSE53861	ENSRNOG00000010694	Tpbg	2.09224	1.97065	66.7745	3.04e-16	2.59e-14
GSE53861	ENSRNOG00000010698	Car1	-2.28154	-0.120447	12.1339	0.00049514	0.00249283
GSE53861	ENSRNOG00000010963	RGD1563222	2.44617	-2.09247	17.2265	3.32e-05	0.000233294
GSE53861	ENSRNOG00000068488	U7	-2.28227	0.770143	8.36286	0.00382967	0.0143074
GSE53861	ENSRNOG00000005592	Brinp2	-2.13355	3.75094	25.929	3.54e-07	4.32e-06
GSE53861	ENSRNOG00000026036	Pdyn	3.14493	0.488301	92.1238	8.14e-22	1.36e-19
GSE53861	ENSRNOG00000048273	Apod	2.83127	10.6557	129.412	5.51e-30	1.94e-27
GSE53861	ENSRNOG00000003622	Cybb	2.25913	4.65396	52.8482	3.6e-13	2.12e-11
GSE53861	ENSRNOG00000013123	Scube2	2.30944	2.05853	72.7194	1.49e-17	1.54e-15
GSE53861	ENSRNOG00000028085	Tmem255a	-2.78296	7.21366	17.7684	2.49e-05	0.000180805
GSE53861	ENSRNOG00000033531	Cacna2d1	2.593	8.08014	209.943	1.41e-47	1.27e-44
GSE53861	ENSRNOG00000016222	Ppp1r3g	-2.1162	-1.97113	16.9131	3.91e-05	0.00026927
GSE53861	ENSRNOG00000054518	SNORA70	-3.56403	-3.99792	5.13498	0.0234483	0.065126
GSE53861	ENSRNOG00000066861	SNORD116	-3.40523	-3.24261	7.56082	0.00596509	0.0206681
GSE53861	ENSRNOG00000046240	AABR07022023.1	-2.71726	-2.82456	11.8025	0.00059151	0.00291604
GSE53861	ENSRNOG00000053735	Hebp2	-2.2311	5.79409	48.7204	2.95e-12	1.49e-10
GSE53861	ENSRNOG00000026447	Disp3	-2.56121	2.72444	33.9349	5.7e-09	1.2e-07
GSE53861	ENSRNOG00000067099	5S_rRNA	5.10628	-3.35774	11.2519	0.000795426	0.00375881
GSE53861	ENSRNOG00000059563	AABR07030796.1	4.12715	0.986481	62.7731	2.32e-15	1.79e-13
GSE53861	ENSRNOG00000017444	Nrsn1	-2.42801	4.6755	32.01	1.53e-08	2.82e-07
GSE53861	ENSRNOG00000066057	U2	3.81614	-3.91113	6.35916	0.0116777	0.0363745
GSE53861	ENSRNOG00000023536	Adgrd1	2.15586	4.26082	98.3834	3.45e-23	6.42e-21
GSE53861	ENSRNOG00000067871	U3	3.12648	-2.50693	20.0808	7.42e-06	6.26e-05
GSE53861	ENSRNOG00000056574	Tigit	2.37189	-2.30231	15.6742	7.52e-05	0.000476579
GSE53861	ENSRNOG00000004899	Kcns3	-2.6574	5.70896	33.5054	7.11e-09	1.45e-07
GSE53861	ENSRNOG00000063522	Olr1374	2.37699	-3.67715	4.58149	0.0323191	0.0847786
GSE53861	ENSRNOG00000005412	Olr813	4.61723	-3.60693	11.5509	0.00067718	0.00327446
GSE53861	ENSRNOG00000019163	Syt6	-2.46171	3.25841	20.6943	5.39e-06	4.71e-05
GSE53861	ENSRNOG00000008394	Prg2	-2.24503	0.494634	23.9406	9.94e-07	1.07e-05
GSE53861	ENSRNOG00000068237	5S_rRNA	5.10628	-3.35774	11.253	0.000794932	0.00375705
GSE53861	ENSRNOG00000070931	Olr499	3.53147	-3.99763	4.88214	0.0271359	0.073461
GSE53861	ENSRNOG00000013681	Kcns1	-3.26106	5.07221	13.0245	0.000307438	0.00164254
GSE53861	ENSRNOG00000043164	AABR07060353.2	3.34502	-3.24331	11.4579	0.00071191	0.0034215
GSE53861	ENSRNOG00000011445	Nkain1	2.03823	3.57638	101.09	8.79e-24	1.77e-21
GSE53861	ENSRNOG00000022975	Nfam1	2.36156	3.23311	57.3369	3.67e-14	2.5e-12
GSE53861	ENSRNOG00000069824	Olr343	3.81215	-3.91177	6.37436	0.0115781	0.0361218
GSE53861	ENSRNOG00000053386	U6	-2.54381	-3.24231	8.60756	0.0033477	0.0127946
GSE53861	ENSRNOG00000004703	Muc15	-2.9669	-0.455511	37.2241	1.05e-09	2.81e-08
GSE53861	ENSRNOG00000020465	Ripk3	2.45994	2.8419	66.9318	2.81e-16	2.4e-14
GSE53861	ENSRNOG00000061907	SNORA70	-3.28755	-1.53158	42.3821	7.51e-11	2.75e-09
GSE53861	ENSRNOG00000065030	5S_rRNA	5.10629	-3.35774	11.2558	0.000793741	0.00375491
GSE53861	ENSRNOG00000067680	U2	-2.17537	-3.41161	5.56156	0.0183591	0.0533474
GSE53861	ENSRNOG00000016926	Plekhs1	2.14538	-2.63848	8.60583	0.00335088	0.0128036
GSE53861	ENSRNOG00000069046	U2	-2.35728	-0.028804	15.645	7.64e-05	0.000482995
GSE53861	ENSRNOG00000033741	Ankrd34a	-2.57917	1.02268	49.7816	1.72e-12	9.06e-11
GSE53861	ENSRNOG00000022565	Lrrc25	2.26631	2.64227	58.1226	2.46e-14	1.71e-12
GSE53861	ENSRNOG00000018405	Apoc4	2.20388	0.482971	43.1669	5.03e-11	1.95e-09
GSE53861	ENSRNOG00000032178	Cenpa	2.01921	1.34891	46.4637	9.33e-12	4.25e-10
GSE53861	ENSRNOG00000052567	AABR07029559.1	-3.19455	-4.09073	4.16984	0.0411498	0.103168
GSE53861	ENSRNOG00000007002	Lif	4.18582	2.01974	84.2137	4.44e-20	6.4e-18
GSE53861	ENSRNOG00000056714	Sla	2.01219	1.96291	43.1045	5.19e-11	1.99e-09
GSE53861	ENSRNOG00000012728	Nkx2-2	2.30533	-2.75068	10.6034	0.00112878	0.00505131
GSE53861	ENSRNOG00000012723	Trim55	2.64414	-0.0295245	31.1032	2.45e-08	4.23e-07
GSE53861	ENSRNOG00000007918	Tbxas1	2.88767	3.49921	81.3801	1.86e-19	2.45e-17
GSE53861	ENSRNOG00000001516	Rapgef4	-2.04572	6.10019	36.0997	1.87e-09	4.59e-08
GSE53861	ENSRNOG00000010617	Scube1	2.4595	6.62464	123.229	1.24e-28	3.91e-26
GSE53861	ENSRNOG00000055996	AABR07006032.1	2.30255	-2.75291	11.0155	0.000903508	0.0041671
GSE53861	ENSRNOG00000055997	U6	3.51968	-3.99846	5.21246	0.0224255	0.0628046
GSE53861	ENSRNOG00000058901	AABR07020774.1	-3.04746	0.00946629	27.1241	1.91e-07	2.53e-06
GSE53861	ENSRNOG00000058906	Ptprh	2.20962	6.02696	158.064	3e-36	1.5e-33
GSE53861	ENSRNOG00000064957	Ly49si3	2.79796	2.29485	39.5183	3.25e-10	9.94e-09
GSE53861	ENSRNOG00000058275	Spef2	-2.09506	2.0744	39.5443	3.21e-10	9.87e-09
GSE53861	ENSRNOG00000068924	5S_rRNA	5.1063	-3.35774	11.258	0.000792792	0.00375158
GSE53861	ENSRNOG00000022710	Prrg4	2.37935	7.20834	101.474	7.24e-24	1.47e-21
GSE53861	ENSRNOG00000070523	Mxd3	2.52257	-0.256558	45.2726	1.71e-11	7.39e-10
GSE53861	ENSRNOG00000024382	Fcgr3a	2.7511	1.86305	97.8259	4.57e-23	8.41e-21
GSE53861	ENSRNOG00000030782	Olr283	-3.1935	-4.09083	4.04073	0.0444145	0.109599
GSE53861	ENSRNOG00000062504	5S_rRNA	5.1063	-3.35774	11.2588	0.000792462	0.0037506
GSE53861	ENSRNOG00000049590	RT1-M2	2.00341	1.44231	53.9483	2.06e-13	1.27e-11
GSE53861	ENSRNOG00000033929	Stfa2l1	2.90313	-2.14095	20.9092	4.82e-06	4.26e-05
GSE53861	ENSRNOG00000070191	Sprr2f	-3.22424	-3.35199	8.51983	0.00351297	0.0133147
GSE53861	ENSRNOG00000006144	Cntn3	-2.06747	2.73314	20.705	5.36e-06	4.69e-05
GSE53861	ENSRNOG00000013448	Mrgprd	-2.86611	1.5634	13.2996	0.000265457	0.00144838
GSE53861	ENSRNOG00000067015	Olr270	3.79522	-3.9125	5.68558	0.0171049	0.0502525
GSE53861	ENSRNOG00000027383	Sntn	2.05112	-2.50738	11.2926	0.000778174	0.00370132
GSE53861	ENSRNOG00000047774	AABR07059478.1	4.64797	-3.60468	8.76563	0.0030696	0.0118908
GSE53861	ENSRNOG00000030812	AABR07065781.1	-2.32814	-2.78646	9.6747	0.00186823	0.00778581
GSE53861	ENSRNOG00000063921	5S_rRNA	5.1063	-3.35774	11.2601	0.000791901	0.00374853
GSE53861	ENSRNOG00000063923	Sslp1	-3.43288	-3.24065	12.1351	0.000494822	0.00249205
GSE53861	ENSRNOG00000004918	Kcna4	-2.3243	3.99654	26.1677	3.13e-07	3.89e-06
GSE53861	ENSRNOG00000029736	H2ab3	-3.19668	-4.09054	4.04009	0.0444315	0.109599
GSE53861	ENSRNOG00000005800	Il1f10	-2.30792	-3.35342	6.19338	0.0128229	0.0393917
GSE53861	ENSRNOG00000032990	4931406B18Rik	2.14625	-2.44611	12.2986	0.000453295	0.00230686
GSE53861	ENSRNOG00000028902	Spink14	3.14607	-4.09143	3.94699	0.0469553	0.114202
GSE53861	ENSRNOG00000005457	Lamp5	-2.40006	3.15311	18.4665	1.73e-05	0.000131319
GSE53861	ENSRNOG00000055450	Ckmt2	-2.81334	2.90775	29.3698	5.98e-08	9.29e-07
GSE53861	ENSRNOG00000042535	AABR07010907.1	2.91033	-1.09841	41.9863	9.19e-11	3.3e-09
GSE53861	ENSRNOG00000069515	Olr559	-3.58711	-3.99686	4.42887	0.035336	0.0912642
GSE53861	ENSRNOG00000066264	RGD1563400	2.41306	2.83468	63.617	1.51e-15	1.19e-13
GSE53861	ENSRNOG00000066266	U2	-4.67228	-3.60445	9.2623	0.0023392	0.00944705
GSE53861	ENSRNOG00000065513	U6	-3.58711	-3.99686	4.42913	0.0353304	0.0912601
GSE53861	ENSRNOG00000014302	Dlgap3	-2.04827	4.15768	35.0669	3.19e-09	7.3e-08
GSE53861	ENSRNOG00000000521	Cdkn1a	3.28208	3.74165	254.719	2.43e-57	3.1e-54
GSE53861	ENSRNOG00000064642	Olr1223	5.23925	-3.29846	15.4133	8.64e-05	0.000537518
GSE53861	ENSRNOG00000013014	Cyba	2.07411	3.7687	49.6763	1.81e-12	9.52e-11
GSE53861	ENSRNOG00000013018	Eda2r	2.61791	1.0374	70.1176	5.59e-17	5.32e-15
GSE53861	ENSRNOG00000002158	Ibsp	2.58781	2.89203	119.342	8.81e-28	2.62e-25
GSE53861	ENSRNOG00000029949	RGD1565462	7.49022	4.90083	772.553	5.01e-170	7.65e-166
GSE53861	ENSRNOG00000007740	Tacstd2	5.60662	-0.945055	89.347	3.31e-21	5.19e-19
GSE53861	ENSRNOG00000015418	Klhl14	-2.8305	2.279	28.7434	8.26e-08	1.22e-06
GSE53861	ENSRNOG00000016037	Mafb	2.20827	2.71185	48.3826	3.51e-12	1.75e-10
GSE53861	ENSRNOG00000017922	Tpbgl	-2.16007	2.74836	41.0335	1.5e-10	5.06e-09
GSE53861	ENSRNOG00000067399	Olr829	-4.50768	-3.67505	10.9393	0.000941442	0.00431406
GSE53861	ENSRNOG00000017072	Slc16a14	-2.49662	2.0858	37.2422	1.04e-09	2.79e-08
GSE53861	ENSRNOG00000056035	U6	3.4838	-3.99983	4.07019	0.0436462	0.10814
GSE53861	ENSRNOG00000069494	Olr334	3.51809	-3.99878	5.21598	0.0223803	0.0627472
GSE53861	ENSRNOG00000051395	U6	3.52192	-3.99805	5.21022	0.0224545	0.062858
GSE53861	ENSRNOG00000060847	Krtap2-1	4.41042	-1.9596	43.4519	4.35e-11	1.71e-09
GSE53861	ENSRNOG00000060848	U6	3.81214	-3.91177	6.3733	0.011585	0.0361374
GSE53861	ENSRNOG00000033021	Mrgprb4	-3.30802	3.20504	9.2286	0.00238263	0.00959332
GSE53861	ENSRNOG00000033022	Olr1106	-2.47255	-3.67576	4.35705	0.0368561	0.0944193
GSE53861	ENSRNOG00000061130	Krtap2-1	3.37079	-2.71437	17.3461	3.12e-05	0.000221054
GSE53861	ENSRNOG00000022798	RGD1562641	-4.32286	-3.74931	8.59117	0.00337798	0.0128926
GSE53861	ENSRNOG00000024650	Ckap2	2.37056	2.31457	76.9385	1.76e-18	2.05e-16
GSE53861	ENSRNOG00000005382	Mroh4	6.42898	2.12744	203.546	3.52e-46	2.83e-43
GSE53861	ENSRNOG00000004470	Il24	5.36819	1.73254	236.063	2.84e-53	2.89e-50
GSE53861	ENSRNOG00000036834	Gpr84	3.56818	-0.442951	50.6816	1.09e-12	5.96e-11
GSE53861	ENSRNOG00000003121	Rtn4rl1	-2.02477	5.65989	47.8758	4.54e-12	2.21e-10
GSE53861	ENSRNOG00000001414	Serpine1	3.52786	3.38405	71.5172	2.75e-17	2.73e-15
GSE53861	ENSRNOG00000001416	Vgf	2.2388	5.59016	157.167	4.71e-36	2.32e-33
GSE53861	ENSRNOG00000010888	Ankrd33b	2.08587	2.32605	94.8087	2.1e-22	3.68e-20
GSE53861	ENSRNOG00000057873	AABR07067370.2	-3.57069	-3.99742	5.17191	0.022955	0.0640268
GSE53861	ENSRNOG00000011683	Fes	2.30437	2.79134	65.1005	7.12e-16	5.84e-14
GSE53861	ENSRNOG00000016488	Pltp	3.0545	6.59381	81.2501	1.99e-19	2.61e-17
GSE53861	ENSRNOG00000058134	U6	-3.19251	-4.09092	4.03168	0.0446534	0.10994
GSE53861	ENSRNOG00000025108	Ankrd35	-2.01975	2.25044	20.2586	6.76e-06	5.76e-05
GSE53861	ENSRNOG00000036782	Svs3b	-2.81577	-3.53672	6.84394	0.00889424	0.0289743
GSE53861	ENSRNOG00000061304	Atp2b3	-2.22235	5.92517	28.2504	1.07e-07	1.53e-06
GSE53861	ENSRNOG00000021988	Olfr225	3.15416	-4.0907	3.84181	0.0499895	0.120016
GSE53861	ENSRNOG00000037957	Aifm3	-2.11306	3.85284	26.7571	2.31e-07	2.97e-06
GSE53861	ENSRNOG00000001164	Tff1	3.51296	-3.99919	5.0335	0.0248616	0.06839
GSE53861	ENSRNOG00000065975	Olr995	3.14607	-4.09143	3.94707	0.0469531	0.114202
GSE53861	ENSRNOG00000065970	Klrc3	2.38616	-0.858835	20.5595	5.78e-06	5.02e-05
GSE53861	ENSRNOG00000069180	U6	-3.19455	-4.09073	4.16992	0.0411477	0.103168
GSE53861	ENSRNOG00000049491	RT1-DMb	2.46482	3.68712	82.0924	1.3e-19	1.76e-17
GSE53861	ENSRNOG00000006778	Mmp19	2.61988	4.38385	131.366	2.06e-30	7.67e-28
GSE53861	ENSRNOG00000056405	U1	3.56148	-3.9969	4.2603	0.0390129	0.0988176
GSE53861	ENSRNOG00000050129	AABR07000137.1	2.55203	-3.60783	5.13429	0.0234577	0.0651461
GSE53861	ENSRNOG00000066154	Defb16-ps	-2.02541	-1.63669	18.0433	2.16e-05	0.000159515
GSE53861	ENSRNOG00000018982	Entpd3	-2.23342	5.49776	37.7421	8.07e-10	2.23e-08
GSE53861	ENSRNOG00000015382	Arid5a	2.38534	3.5905	121.187	3.48e-28	1.07e-25
GSE53861	ENSRNOG00000008312	Stra6	2.47569	2.75614	61.1306	5.34e-15	3.99e-13
GSE53861	ENSRNOG00000043422	Gm12169	2.5599	-3.60679	5.61225	0.0178354	0.0520507
GSE53861	ENSRNOG00000066979	Olr502	3.56147	-3.9969	4.26057	0.0390067	0.0988102
GSE53861	ENSRNOG00000053337	Ly49s6	2.37599	0.868652	39.5211	3.25e-10	9.94e-09
GSE53861	ENSRNOG00000065276	Defb15	3.52402	-3.99814	4.89562	0.0269249	0.0729973
GSE53861	ENSRNOG00000061403	AABR07039446.2	2.05341	2.70011	39.7564	2.88e-10	8.93e-09
GSE53861	ENSRNOG00000002408	Rbm47	2.05705	-0.335757	22.3879	2.23e-06	2.16e-05
GSE53861	ENSRNOG00000006579	Reg3g	5.32893	-3.24564	18.8613	1.41e-05	0.000109442
GSE53861	ENSRNOG00000012660	Postn	3.3223	5.34038	106.203	6.65e-25	1.45e-22
GSE53861	ENSRNOG00000004443	Sptlc3	-2.79609	3.34317	29.5315	5.5e-08	8.65e-07
GSE53861	ENSRNOG00000004946	Cst12	-3.47311	0.822644	56.0328	7.13e-14	4.66e-12
GSE53861	ENSRNOG00000055556	AABR07010601.1	-2.47333	-3.67569	4.35264	0.0369516	0.0946159
GSE53861	ENSRNOG00000045665	Amigo1	-2.11134	6.30888	37.4627	9.32e-10	2.52e-08
GSE53861	ENSRNOG00000045595	Tnfsf9	2.25254	-1.32619	23.5645	1.21e-06	1.26e-05
GSE53861	ENSRNOG00000052022	Pnma3	-2.02063	-1.19791	17.1044	3.54e-05	0.000246351
GSE53861	ENSRNOG00000027096	Ctsw	2.34984	0.495119	31.2815	2.23e-08	3.92e-07
GSE53861	ENSRNOG00000017756	Mmp21	2.01096	-2.7127	8.76925	0.00306351	0.0118718
GSE53861	ENSRNOG00000014226	Plch2	2.80663	0.644754	89.3876	3.25e-21	5.11e-19
GSE53861	ENSRNOG00000016571	Ngf	3.27931	2.18331	129.45	5.41e-30	1.92e-27
GSE53861	ENSRNOG00000067903	Olr1692	-2.46331	-3.67594	4.32158	0.037632	0.0960202
GSE53861	ENSRNOG00000062914	5S_rRNA	5.1063	-3.35774	11.2612	0.000791437	0.00374691
GSE53861	ENSRNOG00000062918	Olr858	7.59708	-1.59125	59.4774	1.24e-14	8.98e-13
GSE53861	ENSRNOG00000010497	RGD1305807	4.91323	0.767799	107.135	4.16e-25	9.21e-23
GSE53861	ENSRNOG00000002218	Stbd1	-2.05385	4.78361	53.9312	2.08e-13	1.27e-11
GSE53861	ENSRNOG00000012580	Ccdc141	-2.08467	5.30327	39.8644	2.72e-10	8.53e-09
GSE53861	ENSRNOG00000064343	5S_rRNA	5.10631	-3.35774	11.2625	0.000790891	0.00374536
GSE53861	ENSRNOG00000016377	Cep55	2.10482	1.67045	51.6511	6.63e-13	3.76e-11
GSE53861	ENSRNOG00000046834	C3	2.04712	3.82345	80.17	3.44e-19	4.43e-17
GSE53861	ENSRNOG00000012988	Lix1	-2.49882	2.23176	46.6832	8.34e-12	3.84e-10
GSE53861	ENSRNOG00000021243	Siglec1	4.03013	4.44236	109.771	1.1e-25	2.73e-23
GSE53861	ENSRNOG00000069990	Olr1559	-3.19138	-4.09102	4.02845	0.0447389	0.110063
GSE53861	ENSRNOG00000011984	Cxcl14	6.96653	4.19373	236.44	2.35e-53	2.48e-50
GSE53861	ENSRNOG00000022387	Olr1589	4.06649	-3.82798	7.657	0.00565525	0.0197649
GSE53861	ENSRNOG00000050419	Avil	-2.19819	8.30492	28.9046	7.6e-08	1.14e-06
GSE53861	ENSRNOG00000060965	AC117118.1	2.56213	-3.60668	4.53073	0.0332915	0.0868598
GSE53861	ENSRNOG00000068556	Cyp2a3	-2.37361	0.934079	19.9836	7.81e-06	6.54e-05
GSE53861	ENSRNOG00000061385	U6	3.80847	-3.91186	6.08988	0.0135959	0.0413381
GSE53861	ENSRNOG00000041319	Mir511	2.39508	-2.95475	8.79809	0.00301546	0.0117168
GSE53861	ENSRNOG00000062894	5S_rRNA	5.10631	-3.35774	11.2636	0.000790429	0.00374388
GSE53861	ENSRNOG00000061810	AABR07062026.2	4.88995	-3.47675	12.8975	0.000329023	0.00174323
GSE53861	ENSRNOG00000037167	Rtp3	2.55793	-3.19088	6.1965	0.0128003	0.0393381
GSE53861	ENSRNOG00000069012	Olr1629	-3.86637	-3.91007	6.86604	0.00878492	0.0286551
GSE53861	ENSRNOG00000070903	Olr1553	3.53514	-3.99731	4.91874	0.0265668	0.0722267
GSE53861	ENSRNOG00000067017	5S_rRNA	5.10631	-3.35774	11.2648	0.000789913	0.00374259
GSE53861	ENSRNOG00000030389	Lrrc30	-4.508	-3.67495	10.9341	0.000944116	0.00432437
GSE53861	ENSRNOG00000013306	Pcdh20	2.24052	-1.33002	27.8492	1.31e-07	1.82e-06
GSE53861	ENSRNOG00000013304	Arg1	4.73809	3.21324	360.83	1.86e-80	4.37e-77
GSE53861	ENSRNOG00000045992	Tlr8	2.20505	3.32039	45.5708	1.47e-11	6.46e-10
GSE53861	ENSRNOG00000015308	Pbk	2.74004	1.62264	69.768	6.67e-17	6.23e-15
GSE53861	ENSRNOG00000017819	Cd14	2.11829	1.97212	44.9498	2.02e-11	8.54e-10
GSE53861	ENSRNOG00000056124	U6	3.81212	-3.91177	6.37196	0.0115938	0.0361573
GSE53861	ENSRNOG00000061486	AABR07030762.1	2.17429	-3.08888	4.707	0.0300401	0.079899
GSE53861	ENSRNOG00000069035	5S_rRNA	5.10631	-3.35774	11.2658	0.0007895	0.0037418
GSE53861	ENSRNOG00000065836	Vom1r3	3.51968	-3.99846	5.21265	0.0224232	0.0628038
GSE53861	ENSRNOG00000020845	Tyrobp	2.57106	3.87454	57.2931	3.75e-14	2.56e-12
GSE53861	ENSRNOG00000028548	Ccl9	3.81887	0.760344	77.7992	1.14e-18	1.36e-16
GSE53861	ENSRNOG00000009735	Fibcd1	-2.7004	0.11737	45.8055	1.31e-11	5.78e-10
GSE53861	ENSRNOG00000008575	Aoc1	2.44782	-1.00824	27.436	1.62e-07	2.19e-06
GSE53861	ENSRNOG00000057094	Olr349	3.14607	-4.09143	3.94716	0.0469506	0.114202
GSE53861	ENSRNOG00000066610	Gm24656	-2.90093	-2.71099	16.0621	6.13e-05	0.000398178
GSE53861	ENSRNOG00000017996	Cryba2	2.3779	1.9441	92.496	6.75e-22	1.15e-19
GSE53861	ENSRNOG00000019842	Artn	2.26862	0.28496	41.2111	1.37e-10	4.69e-09
GSE53861	ENSRNOG00000005659	Aurkb	2.5153	1.68906	41.724	1.05e-10	3.71e-09
GSE53861	ENSRNOG00000064162	U2	4.89843	-3.47545	13.0139	0.00030918	0.00165109
GSE53861	ENSRNOG00000033564	Cfd	2.78545	1.93014	45.2593	1.73e-11	7.43e-10
GSE53861	ENSRNOG00000001368	Rph3a	-2.00652	7.17334	30.4748	3.38e-08	5.64e-07
GSE53861	ENSRNOG00000054251	Clec7a	3.92057	4.4741	110.494	7.64e-26	1.96e-23
GSE53861	ENSRNOG00000035631	Mir221	2.44039	-3.24519	5.6637	0.0173195	0.0507263
GSE53861	ENSRNOG00000028661	Ctcfl	-2.42432	0.25778	19.3477	1.09e-05	8.77e-05
GSE53861	ENSRNOG00000018006	Skor2	-2.58761	2.17303	31.8263	1.69e-08	3.06e-07
GSE53861	ENSRNOG00000070423	Olr856	3.23417	-3.29952	10.9415	0.000940343	0.00430967
GSE53861	ENSRNOG00000018087	Vim	2.0017	10.7457	70.9109	3.74e-17	3.67e-15
GSE53861	ENSRNOG00000003453	Lypd1	-3.06032	3.17899	35.9893	1.98e-09	4.83e-08
GSE53861	ENSRNOG00000040357	Mir672	3.14607	-4.09143	3.94678	0.0469612	0.114202
GSE53861	ENSRNOG00000046214	Cyp27b1	2.90423	0.922877	71.514	2.75e-17	2.73e-15
GSE53861	ENSRNOG00000054935	AC119007.4	-2.25814	1.38526	27.2209	1.81e-07	2.42e-06
GSE53861	ENSRNOG00000015718	RGD1307461	-2.54948	3.71959	40.2574	2.23e-10	7.17e-09
GSE53861	ENSRNOG00000066799	Olr1662	-3.1935	-4.09083	4.0408	0.0444127	0.109599
GSE53861	ENSRNOG00000005266	Amdhd1	-2.88839	1.25497	15.9873	6.38e-05	0.000411997
GSE53861	ENSRNOG00000060302	AABR07031278.1	-2.10766	-1.86416	15.7575	7.2e-05	0.00045822
GSE53861	ENSRNOG00000067825	Olr1218	2.88167	-1.2248	40.9322	1.58e-10	5.29e-09
GSE53861	ENSRNOG00000067827	Ly49i3	2.6895	-1.62604	24.1882	8.74e-07	9.53e-06
GSE53861	ENSRNOG00000070555	5S_rRNA	5.10632	-3.35774	11.2669	0.000789026	0.00374071
GSE53861	ENSRNOG00000061895	Ly49si1	3.1061	5.12663	66.0288	4.44e-16	3.71e-14
GSE53861	ENSRNOG00000053244	Spp2	-2.04715	-2.40974	12.51	0.000404789	0.00208606
GSE53861	ENSRNOG00000005498	Gcg	2.37731	-3.67683	3.94881	0.0469045	0.114202
GSE53861	ENSRNOG00000013658	Nefl	-2.38909	11.8706	38.9998	4.24e-10	1.25e-08
GSE53861	ENSRNOG00000070988	U2	-2.54271	-3.24201	8.45768	0.00363506	0.0137044
GSE53861	ENSRNOG00000038979	NMS	3.08083	-0.503308	60.3458	7.96e-15	5.9e-13
GSE53861	ENSRNOG00000056219	Olr1	2.58029	1.81395	68.4947	1.27e-16	1.13e-14
GSE53861	ENSRNOG00000016977	Calb2	-2.12342	5.05831	32.5727	1.15e-08	2.21e-07
GSE53861	ENSRNOG00000016979	Olr144	3.56147	-3.9969	4.26064	0.0390052	0.0988102
GSE53861	ENSRNOG00000023428	Pik3r5	2.85804	2.10223	63.2789	1.79e-15	1.41e-13
GSE53861	ENSRNOG00000066187	Lce1f	6.93955	-0.478345	74.3473	6.55e-18	7.03e-16
GSE53861	ENSRNOG00000066188	Olr176	-3.19138	-4.09102	4.02862	0.0447344	0.110063
GSE53861	ENSRNOG00000066234	Olr1186	-3.19667	-4.09054	4.04057	0.0444189	0.109599
GSE53861	ENSRNOG00000060170	U1	-4.11409	-3.82722	8.1086	0.00440557	0.0160586
GSE53861	ENSRNOG00000033271	AABR07048271.1	2.15594	6.38727	153.29	3.31e-35	1.58e-32
GSE53861	ENSRNOG00000001658	Kcnj6	-2.13495	3.40652	26.7871	2.27e-07	2.93e-06
GSE53861	ENSRNOG00000030111	Cyp11b2	-3.04058	-1.72557	28.6373	8.73e-08	1.28e-06
GSE53861	ENSRNOG00000031648	Olr340	4.06081	-3.82903	7.68749	0.00556048	0.0195006
GSE53861	ENSRNOG00000013939	Defb4	-2.47953	-3.67511	4.36306	0.0367263	0.0941889
GSE53861	ENSRNOG00000037563	Cd68	4.1445	4.76947	110.603	7.23e-26	1.87e-23
GSE53861	ENSRNOG00000052677	AABR07007088.1	-2.25745	-3.74975	3.86773	0.0492229	0.118613
GSE53861	ENSRNOG00000064906	5S_rRNA	5.10632	-3.35774	11.2677	0.000788654	0.00374011
GSE53861	ENSRNOG00000020579	Col7a1	4.65549	3.147	211.934	5.2e-48	4.81e-45
GSE53861	ENSRNOG00000062410	Olr613	-4.31006	-3.75	7.27429	0.00699485	0.023683
GSE53861	ENSRNOG00000061149	AABR07048401.1	-3.56679	-3.99771	5.1443	0.0233228	0.0648725
GSE53861	ENSRNOG00000063434	U1	-3.57047	-3.99734	5.5121	0.0188854	0.0545514
GSE53861	ENSRNOG00000011011	Nmb	-3.03492	4.07364	20.4919	5.99e-06	5.18e-05
GSE53861	ENSRNOG00000000187	Csf2rb	2.5509	3.26148	81.8713	1.45e-19	1.96e-17
GSE53861	ENSRNOG00000019574	Cuedc2	2.32687	4.9487	98.6226	3.06e-23	5.73e-21
GSE53861	ENSRNOG00000008232	Spaca1	-2.46566	-3.67524	4.87873	0.0271896	0.0735713
GSE53861	ENSRNOG00000000405	Vgll2	4.76198	-3.54026	12.6101	0.000383659	0.00199161
GSE53861	ENSRNOG00000003170	Nlrp3	2.09159	2.0961	36.3168	1.68e-09	4.17e-08
GSE53861	ENSRNOG00000013496	Crisp3	8.52778	5.22865	430.906	1.03e-95	3.15e-92
GSE53861	ENSRNOG00000056570	U6	3.56146	-3.9969	4.26084	0.0390005	0.0988102
GSE53861	ENSRNOG00000012546	Frmpd1	-2.21609	6.21529	27.1614	1.87e-07	2.48e-06
GSE53861	ENSRNOG00000017324	Slc46a2	-2.77668	0.608982	47.8413	4.62e-12	2.25e-10
GSE53861	ENSRNOG00000015794	Fam83d	2.03146	1.16502	41.6265	1.1e-10	3.88e-09
GSE53861	ENSRNOG00000037845	Cysltr1	2.19195	0.969948	37.4583	9.34e-10	2.53e-08
GSE53861	ENSRNOG00000019961	Tcte1	-2.71043	4.89093	15.3622	8.87e-05	0.000550664
GSE53861	ENSRNOG00000046881	Pglyrp3b	-2.35568	-2.5699	9.02707	0.00266011	0.0105397
GSE53861	ENSRNOG00000005113	Nkx1-1	-3.86639	-3.90998	6.4589	0.0110398	0.0346953
GSE53861	ENSRNOG00000004641	Sstr4	2.27	-0.125117	40.4249	2.04e-10	6.67e-09
GSE53861	ENSRNOG00000004645	Galnt5	-2.35833	3.60734	31.5406	1.95e-08	3.47e-07
GSE53861	ENSRNOG00000059816	U7	3.14607	-4.09143	3.94669	0.0469637	0.114202
GSE53861	ENSRNOG00000004391	AABR07057436.1	2.234	0.706697	51.6431	6.66e-13	3.77e-11
GSE53861	ENSRNOG00000062593	U6	-2.04838	-2.7484	9.24862	0.00235672	0.00950481
GSE53861	ENSRNOG00000063972	5S_rRNA	5.10632	-3.35774	11.2691	0.000788095	0.00373831
GSE53861	ENSRNOG00000065486	5S_rRNA	5.10633	-3.35774	11.2704	0.000787547	0.00373717
GSE53861	ENSRNOG00000062621	Ly49i7	3.41901	-1.76637	23.9833	9.72e-07	1.05e-05
GSE53861	ENSRNOG00000064287	U6	-2.00846	-2.29537	12.6739	0.000370787	0.00193234
GSE53861	ENSRNOG00000026782	RGD1308878	3.75968	-2.44717	23.4159	1.3e-06	1.35e-05
GSE53861	ENSRNOG00000001130	Nos1	2.01085	3.18254	109.91	1.03e-25	2.57e-23
GSE53861	ENSRNOG00000065900	SNORD116	-5.16756	-3.3539	11.773	0.00060096	0.0029531
GSE53861	ENSRNOG00000031478	Zfp663	-2.14361	1.79826	23.7189	1.11e-06	1.18e-05
GSE53861	ENSRNOG00000052152	Antxrl	2.33579	-2.32698	15.3162	9.09e-05	0.00056231
GSE53861	ENSRNOG00000011205	Ccl3	2.3454	-1.02433	29.5392	5.48e-08	8.62e-07
GSE53861	ENSRNOG00000061739	Klrk1	2.80636	1.79267	66.258	3.96e-16	3.31e-14
GSE53861	ENSRNOG00000054129	Ctla4	5.80355	-2.95648	21.8427	2.96e-06	2.78e-05
GSE53861	ENSRNOG00000064618	5S_rRNA	5.10633	-3.35774	11.2718	0.000786945	0.00373607
GSE53861	ENSRNOG00000009848	Il18	2.10113	2.85117	49.3432	2.15e-12	1.11e-10
GSE53861	ENSRNOG00000012804	C1qc	2.82904	5.01404	97.5735	5.19e-23	9.44e-21
GSE53861	ENSRNOG00000009153	Cidec	3.26022	1.18123	107.18	4.07e-25	9.07e-23
GSE53861	ENSRNOG00000007657	Col27a1	2.20076	5.05113	108.782	1.81e-25	4.32e-23
GSE53861	ENSRNOG00000013754	Krt35	2.37989	-3.67643	4.34676	0.0370794	0.0948478
GSE53861	ENSRNOG00000002459	Fbxo40	-2.07691	-0.504658	23.1563	1.49e-06	1.52e-05
GSE53861	ENSRNOG00000070550	Olr830	-4.11304	-3.82742	8.11249	0.00439614	0.0160318
GSE53861	ENSRNOG00000000487	Grm4	-2.28648	3.14245	26.8199	2.23e-07	2.89e-06
GSE53861	ENSRNOG00000016069	Cd3e	2.6563	0.146269	37.6225	8.59e-10	2.35e-08
GSE53861	ENSRNOG00000038835	Cd86	2.73238	1.67532	79.6258	4.52e-19	5.74e-17
GSE53861	ENSRNOG00000007354	Trpa1	-2.04182	5.43445	15.6699	7.54e-05	0.000477353
GSE53861	ENSRNOG00000066495	U2	4.9038	-3.47474	12.7322	0.000359409	0.00188397
GSE53861	ENSRNOG00000014573	Ckmt1	-2.14894	6.96992	45.1284	1.85e-11	7.85e-10
GSE53861	ENSRNOG00000010052	Olr545	-3.19776	-4.09044	4.04546	0.0442904	0.109462
GSE53861	ENSRNOG00000062322	U3	-2.02992	-3.47291	4.7139	0.0299197	0.0796123
GSE53861	ENSRNOG00000062497	U6	-2.45785	-0.337978	33.2374	8.16e-09	1.64e-07
GSE53861	ENSRNOG00000017659	Hs3st2	-2.69546	5.24176	25.619	4.16e-07	4.98e-06
GSE53861	ENSRNOG00000060237	Inhbb	-2.28251	2.88463	31.9231	1.6e-08	2.93e-07
GSE53861	ENSRNOG00000065779	Olr1320	2.02458	-2.91003	7.67727	0.00559207	0.0195889
GSE53861	ENSRNOG00000065777	Olr832	-2.25615	-3.74915	3.85657	0.0495514	0.119175
GSE53861	ENSRNOG00000054277	Capsl	-2.18842	-2.32244	14.6952	0.000126366	0.000752777
GSE53861	ENSRNOG00000018339	Cabp2	2.867	-0.0657705	50.4633	1.21e-12	6.57e-11
GSE53861	ENSRNOG00000018337	Caly	-2.33184	2.14497	33.034	9.06e-09	1.8e-07
GSE53861	ENSRNOG00000048219	Olr165	-3.86637	-3.91007	6.86599	0.00878517	0.0286551
GSE53861	ENSRNOG00000053974	Tmem233	-2.77635	6.00073	10.4741	0.00121059	0.00536558
GSE53861	ENSRNOG00000008816	Gpnmb	4.90801	7.36119	141.396	1.32e-32	5.37e-30

## Sheet: Table S2
Table S2. Functional classification of DEGs in GSE53861 and GSE102937
Datasets	Term	P-value	Adjusted P-value	Old P-value	Old Adjusted P-value	Odds Ratio	Combined Score	Genes	DEG
GSE53861	Microglia Pathogen Phagocytosis Pathway WP3626	4.63402e-09	5.23644e-07	0	0	12.4106	238.157	C1QB;C1QA;ITGAM;TYROBP;NCF1;NCF2;ITGB2;CYBB;TREM2;CYBA;VAV1;C1QC	Up
GSE53861	Spinal Cord Injury WP2432	1.34831e-07	7.61797e-06	0	0	5.80151	91.7754	SEMA6A;GADD45A;ARG1;FOS;PDYN;GFAP;SELP;MMP12;CXCL10;IL1A;IL6;GDNF;CDK1;NOS1;VIM;FCGR2B	Up
GSE53861	Tyrobp Causal Network In Microglia WP3625	3.14086e-07	1.18306e-05	0	0	7.81718	117.051	C3;RBM47;ITGAM;TYROBP;ADAP2;NCF2;RGS1;ITGB2;IL18;TGFBR1;GAPT;C1QC	Up
GSE53861	Chemokine Signaling Pathway WP2292	5.53975e-06	0.000156498	0	0	3.6452	44.1199	CX3CR1;CXCL9;CCL12;XCR1;NCF1;CXCL14;VAV1;PIK3R5;CXCL10;CCL9;CXCR1;CXCR3;CCL4;CCL3;XCL1;CCR6;CCR4;PLCB2;CCL17	Up
GSE53861	Macrophage Markers WP2271	8.21645e-06	0.000185692	0	0	29.7066	347.846	CD86;CD74;LYZ2;CD14;CD68	Up
GSE53861	Complement Activation Classical Pathway WP200	1.10545e-05	0.000208193	0	0	16.2235	185.153	C1QB;C3;C4B;C1QA;C4A;C1QC	Up
GSE53861	Matrix Metalloproteinases WP441	3.28784e-05	0.000530751	0	0	9.4729	97.7858	MMP12;MMP7;MMP16;MMP3;MMP19;MMP21;MMP10	Up
GSE53861	Type II Interferon Signaling IFNG WP1253	6.50904e-05	0.000919401	0	0	8.33485	80.3458	SOCS3;CXCL10;CIITA;CXCL9;SPI1;CYBB;IRF8	Up
GSE53861	Oxidative Damage Response WP1496	0.000336623	0.00422648	0	0	6.12571	48.9846	C1QB;C4B;C1QA;CDKN1A;GADD45A;C3AR1;C1QC	Up
GSE53861	Steroid Biosynthesis WP55	0.00064727	0.00731415	0	0	13.18	96.7771	HSD3B5;HSD3B2;HSD3B3;HSD3B1	Up
GSE53861	GPCRs Peptide WP234	0.00202159	0.0207673	0	0	3.83951	23.8198	CX3CR1;CCKBR;CXCR3;C3AR1;CCR6;CCR4;SSTR3;SSTR4	Up
GSE53861	Nuclear Receptors In Lipid Metabolism And Toxicity WP431	0.00269772	0.0254035	0	0	5.93518	35.1086	ABCA1;CYP27B1;CYP24A1;ABCB4;CYP4B1	Up
GSE53861	Fibrin Complement Receptor 3 Signaling Pathway WP5128	0.00297273	0.0258399	0	0	4.68972	27.2861	CXCL10;IL6;ITGAM;TYROBP;ITGB2;CD14	Up
GSE53861	P53 Signaling WP2902	0.0062615	0.0505393	0	0	3.46656	17.587	CDKN1A;RRM2;GADD45A;IGFBP3;SERPINE1;CDK1;GADD45G	Up
GSE53861	IL 5 Signaling Pathway WP151	0.00678772	0.0511341	0	0	3.40956	17.0227	ITGAM;ITGB2;IL2RB;PLA2G4A;CSF2RB;VAV1;SH2B2	Up
GSE53861	Oxidation By Cytochrome P450 WP1274	0.00952528	0.0648581	0	0	4.23722	19.7192	CYP27B1;CYP24A1;CYP26C1;CYP2S1;CYP4B1	Up
GSE53861	Iron Homeostasis WP1596	0.00975741	0.0648581	0	0	8.07448	37.3827	IL1A;IL6;HAMP	Up
GSE53861	SIDS Susceptibility Pathways WP1266	0.0125714	0.0789207	0	0	3.35983	14.7037	C4B;C4A;ADCYAP1;IL6;EN1;NKX2-2	Up
GSE53861	Lung Fibrosis WP3632	0.0135924	0.0808389	0	0	3.29744	14.1732	EDN1;IL6;PLAU;CCL4;CCL3;FGF2	Up
GSE53861	Comprehensive IL 17A Signaling WP5242	0.0200174	0.113098	0	0	2.50149	9.78373	C3;IL6;PLAU;MMP3;CCL4;FN1;CCL3;MCM5	Up
GSE53861	Hypertrophy Model WP202	0.0230098	0.123815	0	0	5.54977	20.9328	IL1A;IL18;ATF3	Up
GSE53861	ApoE And miR 146 In Inflammation And Atherosclerosis WP3592	0.0263769	0.128816	0	0	9.85627	35.8302	SPI1;TLR2	Up
GSE53861	Blood Clotting Cascade WP460	0.0264255	0.128816	0	0	5.22304	18.9775	SERPINB2;PLAU;SERPINE1	Up
GSE53861	TGF Beta Signaling Pathway WP113	0.0273592	0.128816	0	0	3.15341	11.3482	FST;SERPINE1;LIF;FOS;TGFBR1	Up
GSE53861	Endochondral Ossification WP1270	0.0494449	0.223491	0	0	2.64538	7.95438	ADAMTS4;PLAU;PTH;FGF2;PTHLH	Up
GSE53861	Serotonin And Anxiety WP2141	3.26512e-05	0.00173052	0	0	17.6839	182.668	GABRA1;HTR1A;CRH;HTR2C;PLCD4	Down
GSE53861	Serotonin And Anxiety Related Events WP2140	0.000123108	0.00326235	0	0	21.179	190.663	HTR1A;CRH;HTR2C;PLCD4	Down
GSE53861	Monoamine GPCRs WP570	0.000797198	0.0140838	0	0	7.85346	56.0298	HTR1D;HTR1A;HTR2C;ADRA2C;HTR5B	Down
GSE53861	GPCRs Non Odorant WP1396	0.00393827	0.0521821	0	0	2.37534	13.1523	PTGFR;GHSR;CASR;HTR1D;HTR1A;HTR2C;MRGPRD;OPRM1;SSTR1;ADRA2C;HTR5B;MTNR1A;GRM4;F2RL2	Down
GSE53861	GPCRs Class A Rhodopsin Like WP189	0.0372481	0.365222	0	0	1.98429	6.52861	PTGFR;MTNR1A;HTR1D;HTR1A;HTR2C;OPRM1;SSTR1;ADRA2C;HTR5B;F2RL2	Down
GSE53861	GPCRs Class C Metabotropic Glutamate Pheromone WP327	0.0463799	0.365222	0	0	6.48679	19.9202	CASR;GRM4	Down
GSE53861	SIDS Susceptibility Pathways WP1266	0.0482369	0.365222	0	0	3.07316	9.31669	CHRNB4;HTR1A;SCN5A;HES5	Down
GSE102937	Mechanisms Associated With Pluripotency	0.0206263	0.213989	0	0	4.0399	15.6796	ACVR1C;GADD45A;IGFBP3;SATB2	Up
GSE102937	P53 Signaling	0.0243071	0.213989	0	0	8.73099	32.453	GADD45A;IGFBP3	Up
GSE102937	Spinal Cord Injury	0.0495672	0.213989	0	0	5.84124	17.5496	SEMA6A;GADD45A	Up
GSE102937	Hypoxia Dependent Differentiation Of Myoblasts	0.0148516	0.0148516	0	0	75.625	318.355	MYH1	Down
GSE102937	Hypoxia Dependent Self Renewal Of Myoblasts	0.0148516	0.0148516	0	0	75.625	318.355	MYH1	Down

## Sheet: Table S3
Table S3. Enriched TFs in GSE53861 and GSE102937
Datasets	Term	P-value	Adjusted P-value	Old P-value	Old Adjusted P-value	Odds Ratio	Combined Score	Genes
GSE53861	NFKB1 human	3.5125e-07	0.000148227	0	0	2.63984	39.2327	CD86;PTGFR;CDKN1A;CSF1;BCL2A1;SERPINE1;PTHLH;RGS4;CYP27B1;SOCS3;EPCAM;PLAU;CCL4;CCL3;OLR1;NOS1;IGF2BP2;A2M;ABCA1;CD74;EDN1;CCL22;MMP3;FN1;IL18;CCK;OPRM1;GADD45G;GFAP;IL1A;CXCL10;IL6;GDNF;COL7A1;SDC1;TFF1;TLR7;ATF3;TLR2;IL17A
GSE53861	RELA human	5.26333e-06	0.00111056	0	0	2.42569	29.4836	CD86;PTGFR;CDKN1A;CSF1;BCL2A1;SERPINE1;PTHLH;RGS4;CYP27B1;SOCS3;EPCAM;PLAU;CCL4;CCL3;OLR1;NOS1;IGF2BP2;ABCA1;CD74;EDN1;CCL22;MMP3;FN1;IL18;CCK;GADD45G;GFAP;MMP12;IL1A;CXCL10;IL6;COL7A1;SDC1;TFF1;TLR7;TLR2;IL17A
GSE53861	JUN mouse	1.11806e-05	0.00157274	0	0	3.28269	37.4271	CSF1R;CCL12;SPI1;MMP7;SERPINE1;IL24;MMP3;FOS;NGF;GFAP;TGM1;MMP12;SOCS3;IL6;PLAU;IFNE;CRH;NEFL;MMP19;CD14;MET
GSE53861	JUN human	2.64163e-05	0.00250539	0	0	2.9787	31.4001	CDKN1A;BATF3;EDN1;CSTA;SPI1;MMP7;CSF1;IL24;MMP3;CCK;OPRM1;NGF;MMP12;IL1A;IL6;IBSP;PLAU;NPY;NEFL;TFF1;ATF3;SPRR1B
GSE53861	SPI1 human	2.96848e-05	0.00250539	0	0	4.54349	47.3653	ITGAM;CSF1;NCF2;ITGB2;IL18;PRG2;CYBB;CTSS;CXCR1;FES;ACP5;CTSG;CD68
GSE53861	FOS human	5.72736e-05	0.00402824	0	0	4.56361	44.5758	IL1A;BATF3;CSTA;SPI1;MMP7;PLAU;NPY;MMP3;NEFL;CCK;FOS;NGF
GSE53861	HNF1B mouse	0.000291532	0.0175752	0	0	22.7039	184.818	SOCS3;MAFB;ONECUT1;KIF12
GSE53861	ESR2 human	0.000424581	0.0208601	0	0	7.86908	61.0988	CDKN1A;SERPINE1;CRH;TFF1;FOS;CD68
GSE53861	STAT1 mouse	0.000444884	0.0208601	0	0	5.25193	40.5328	SOCS3;CXCL10;CXCL9;CIITA;IL6;GBP2;POU3F1;CFB
GSE53861	STAT1 human	0.000719788	0.0299973	0	0	3.13198	22.6648	CD86;CIITA;CDKN1A;EDN1;IFNLR1;OPRM1;FGF2;SOCS3;CXCL10;IL6;CCL3;IRF8;VIP
GSE53861	NFKB1 mouse	0.000781921	0.0299973	0	0	2.2305	15.9564	CD86;CDKN1A;EDN1;CCL12;CCL22;ITGAM;CSF1;KCNIP2;MMP3;FN1;LIF;NGB;PLA2G4A;FOS;SELP;IL1A;CXCL10;IL6;CCL9;IGF2BP2;HAMP;CFB;TLR2
GSE53861	FOS mouse	0.000937699	0.0311324	0	0	3.71339	25.8901	SOCS3;IL6;SPI1;PLAU;IFNE;CRH;ACP5;NEFL;FOS;NGF
GSE53861	SMAD7 human	0.000959056	0.0311324	0	0	13.6209	94.6594	CDKN1A;CDK1;MET;TGFBR1
GSE102937	FOXO4 mouse	0.000461617	0.0369294	0	0	85.5914	657.408	GADD45A;ANXA8
GSE102937	JUN human	0.00557571	0.153507	0	0	5.99015	31.0849	CSF1;NPY;NTS;ATF3
GSE102937	POU5F1 human	0.0057565	0.153507	0	0	19.436	100.24	SEMA6A;GADD45A
GSE102937	JUND human	0.0113463	0.177171	0	0	13.3555	59.8175	GADD45A;NTS
GSE102937	CEBPB mouse	0.016992	0.177171	0	0	10.6801	43.5216	ALB;ATF3
GSE102937	CEBPA human	0.0244798	0.177171	0	0	8.71451	32.33	CSF1;ALB
GSE102937	MEF2D human	0.028167	0.177171	0	0	42.3404	151.139	ATF3
GSE102937	BRCA1 human	0.0300877	0.177171	0	0	7.76149	27.1934	GADD45A;FST
GSE102937	FOS human	0.0300877	0.177171	0	0	7.76149	27.1934	NPY;NTS
GSE102937	NCOR1 human	0.0327846	0.177171	0	0	35.2819	120.586	IGFBP3
GSE102937	NR2F2 human	0.0327846	0.177171	0	0	35.2819	120.586	NTS
GSE102937	ATF3 mouse	0.0373804	0.177171	0	0	30.2401	99.3874	ATF3
GSE102937	VDR mouse	0.0373804	0.177171	0	0	30.2401	99.3874	IGFBP3
GSE102937	FOXO3 mouse	0.0419547	0.177171	0	0	26.4588	83.9051	GADD45A
GSE102937	NCOA3 mouse	0.0419547	0.177171	0	0	26.4588	83.9051	IGFBP3
GSE102937	DLX5 mouse	0.0419547	0.177171	0	0	26.4588	83.9051	IGFBP3
GSE102937	DNMT3A human	0.0419547	0.177171	0	0	26.4588	83.9051	IGFBP3
GSE102937	ELF3 human	0.0419547	0.177171	0	0	26.4588	83.9051	SPRR1A
GSE102937	TP53 human	0.0433456	0.177171	0	0	3.99892	12.5508	GADD45A;IGFBP3;ATF3
GSE102937	ABL1 human	0.0465075	0.177171	0	0	23.5177	72.1558	CSF1

## Sheet: Table S4
Table S4. Enriched Motif in active regions (H3K4me1)
Motif Name	TF_type	Consensus	P-value	Log P-value	q-value (Benjamini)	# of Target Sequences with Motif(of 1297)	% of Target Sequences with Motif	# of Background Sequences with Motif(of 48622)	% of Background Sequences with Motif
CTCF	Zf	AYAGTGCCMYCTRGTGGCCA	1e-13	-31.32	0	66	0.0509	836.3	0.0172
TFE3	bHLH	GTCACGTGACYV	1e-12	-28.28	0	41	0.0316	394	0.0081
Sp2	Zf	YGGCCCCGCCCC	1e-12	-27.93	0	579	0.4468	17069.1	0.351
KLF1	Zf	VDGGGYGGGGCY	1e-11	-26.26	0	403	0.311	11085.5	0.2279
Sp5	Zf	RGKGGGCGGAGC	1e-11	-25.47	0	462	0.3565	13166.7	0.2707
E-box	bHLH	SSGGTCACGTGA	1e-11	-25.37	0	46	0.0355	529.4	0.0109
Usf2	bHLH	GTCACGTGGT	1e-10	-23.4	0	78	0.0602	1295.7	0.0266
BORIS	Zf	CNNBRGCGCCCCCTGSTGGC	1e-09	-22.99	0	108	0.0833	2086.2	0.0429
KLF5	Zf	DGGGYGKGGC	1e-09	-20.78	0	483	0.3727	14325.2	0.2946
KLF3	Zf	NRGCCCCRCCCHBNN	1e-09	-20.78	0	251	0.1937	6490.3	0.1335
CRE	bZIP	CSGTGACGTCAC	1e-08	-20.24	0	74	0.0571	1289.4	0.0265
KLF14	Zf	RGKGGGCGKGGC	1e-07	-18	0	623	0.4807	19658.6	0.4042
ETV1	ETS	AACCGGAAGT	1e-07	-17.74	0	281	0.2168	7700.5	0.1583
ETV4	ETS	ACCGGAAGTG	1e-07	-17.37	0	283	0.2184	7797.8	0.1603
Fli1	ETS	NRYTTCCGGH	1e-07	-16.92	0	259	0.1998	7043.7	0.1448
Klf4	Zf	GCCACACCCA	1e-07	-16.4	0	151	0.1165	3646.5	0.075
Etv2	ETS	NNAYTTCCTGHN	1e-07	-16.31	0	175	0.135	4393.8	0.0903
GABPA	ETS	RACCGGAAGT	1e-07	-16.18	0	204	0.1574	5319.8	0.1094
Klf9	Zf	GCCACRCCCACY	1e-06	-16.07	0	196	0.1512	5072.1	0.1043
Sp1	Zf	GGCCCCGCCCCC	1e-06	-15.16	0	218	0.1682	5848.2	0.1203
ERG	ETS	ACAGGAAGTG	1e-06	-14.75	0	274	0.2114	7729.9	0.1589
ETS1	ETS	ACAGGAAGTG	1e-06	-14.42	0	210	0.162	5648.6	0.1162
NFY	CCAAT	RGCCAATSRG	1e-06	-13.99	0	145	0.1119	3615.5	0.0743
KLF6	Zf	MKGGGYGTGGCC	1e-05	-13.29	0	396	0.3056	12069.5	0.2482
Maz	Zf	GGGGGGGG	1e-05	-13.08	0	520	0.4012	16513.9	0.3396
Elk1	ETS	HACTTCCGGY	1e-05	-12.71	0.0001	179	0.1381	4786	0.0984
Elf4	ETS	ACTTCCKGKT	1e-05	-12.67	0.0001	200	0.1543	5469.1	0.1125
MITF	bHLH	RTCATGTGAC	1e-05	-12.46	0.0001	139	0.1073	3533.8	0.0727
Isl1	Homeobox	CTAATKGV	1e-05	-12.45	0.0001	187	0.1443	5065.6	0.1042
ETS	ETS	AACCGGAAGT	1e-05	-12.16	0.0001	104	0.0802	2477.7	0.0509
EWS:FLI1-fusion	ETS	VACAGGAAAT	1e-05	-12.16	0.0001	117	0.0903	2872.6	0.0591
JunD	bZIP	ATGACGTCATCN	0.0001	-11.08	0.0002	27	0.0208	397.7	0.0082
EHF	ETS	AVCAGGAAGT	0.0001	-11.06	0.0002	205	0.1582	5780.7	0.1189
RUNX1	Runt	AAACCACARM	0.0001	-10.95	0.0002	129	0.0995	3328.1	0.0684
Fos	bZIP	NDATGASTCAYN	0.0001	-10.39	0.0004	63	0.0486	1367.2	0.0281
NF1	CTF	CYTGGCABNSTGCCAR	0.0001	-10.39	0.0004	92	0.071	2222.4	0.0457
ELF1	ETS	AVCCGGAAGT	0.0001	-10.39	0.0004	157	0.1211	4267.3	0.0877

## Sheet: Table S5
Table S5. Enriched molecular pathways by JGT in PC12 cells
Values	pathway	GSE102937	GSE53861	EJGT_L	EJGT_M	EJGT_H	WJGT_L	WJGT_M	WJGT_H
NES	PID_AR_PATHWAY	0.943672	1.10739	-1.43176	-1.33828	-1.5022	-1.29242	-1.29472	-1.73277
NES	PID_AVB3_INTEGRIN_PATHWAY	1.39326	1.98361	1.00883	1.28715	0.952121	0.889442	0.91854	0.936896
NES	PID_ANGIOPOIETIN_RECEPTOR_PATHWAY	1.41962	1.84645	-1.06992	-0.730433	-0.958534	-1.22731	0.854988	-1.39158
NES	PID_ERBB1_DOWNSTREAM_PATHWAY	1.22911	1.2382	-1.34974	-1.10003	-1.00367	-1.21758	-0.926265	-1.35104
NES	PID_MTOR_4PATHWAY	0.989652	-0.890969	-1.18548	-1.08333	-0.995275	-0.994707	-0.960882	-1.37192
NES	PID_PI3K_PLC_TRK_PATHWAY	-1.37265	0.864248	-1.33633	-0.983888	-1.31444	-1.49068	-1.00527	-1.51112
NES	PID_NFAT_TFPATHWAY	1.31936	1.62787	-1.11069	-0.807718	1.23074	-0.734709	1.07124	0.890842
NES	PID_FGF_PATHWAY	1.23263	1.5301	1.02178	0.948834	1.11941	-0.803145	1.25934	0.797913
NES	PID_HIF1_TFPATHWAY	1.73136	1.51821	-1.10006	-1.11373	1.43067	-1.09437	-1.30665	-0.954862
NES	PID_FAK_PATHWAY	1.21574	1.49824	-1.50756	-0.989297	-1.28359	-1.4174	-1.10217	-1.66163
NES	PID_IL1_PATHWAY	1.43472	1.8568	-1.53562	-0.844024	-0.719567	-1.05143	0.785518	-0.893951
NES	PID_INTEGRIN2_PATHWAY	1.56764	1.86766	1.3363	1.15804	1.2058	1.04583	1.13959	0.927665
NES	PID_PLK1_PATHWAY	1.1323	1.57556	-1.46544	-1.2867	-1.45609	-0.934764	-0.806099	-1.29859
NES	PID_RB_1PATHWAY	1.4306	1.81687	-1.15674	-0.76628	-0.973534	-0.823344	0.954236	-1.08152
NES	PID_INTEGRIN_CS_PATHWAY	1.673	1.64322	1.11459	1.46586	1.05373	0.775112	0.929126	1.0235
NES	PID_PDGFRB_PATHWAY	1.27	1.50578	-1.24198	-0.928616	-1.05669	-1.52314	-0.954388	-1.49604
NES	PID_AP1_PATHWAY	1.87504	1.942	1.22463	-1.00173	1.41238	1.39563	1.39277	1.2495
NES	PID_P53_REGULATION_PATHWAY	1.00076	1.22028	-1.13507	-1.32648	-0.927572	-0.786889	-0.727771	-1.39062
NES	PID_ECADHERIN_NASCENT_AJ_PATHWAY	1.55365	1.03527	-0.982638	0.787557	-0.820505	-1.34621	-1.03272	-1.43916
NES	PID_INTEGRIN1_PATHWAY	1.51822	2.09615	1.0589	1.48016	0.965447	0.930342	0.852115	1.16804
NES	PID_SMAD2_3NUCLEAR_PATHWAY	1.89494	1.88969	0.803203	-0.87998	1.55446	0.785248	-0.994241	-1.02602
NES	PID_PTP1B_PATHWAY	1.7009	1.85061	-0.846472	0.664508	-0.921458	-1.42946	-0.84124	-1.37793
NES	PID_UPA_UPAR_PATHWAY	1.38632	1.87727	1.19423	1.36112	1.55705	1.24856	1.35871	1.60028
P value	PID_AR_PATHWAY	0.536585	0.288543	0.0229645	0.0720721	0.0186722	0.0905263	0.093199	0.00384615
P value	PID_AVB3_INTEGRIN_PATHWAY	0.0907563	0.00136612	0.418605	0.0939716	0.516378	0.662879	0.587748	0.545082
P value	PID_ANGIOPOIETIN_RECEPTOR_PATHWAY	0.0773381	0.002849	0.317073	0.976344	0.522484	0.161088	0.733333	0.046332
P value	PID_ERBB1_DOWNSTREAM_PATHWAY	0.162754	0.139031	0.0274841	0.238095	0.417515	0.10596	0.615591	0.0478821
P value	PID_MTOR_4PATHWAY	0.471795	0.727599	0.156379	0.297674	0.470833	0.433404	0.484848	0.0434783
P value	PID_PI3K_PLC_TRK_PATHWAY	0.0844444	0.649547	0.0864198	0.456033	0.126789	0.0282258	0.430233	0.0160643
P value	PID_NFAT_TFPATHWAY	0.143617	0.0297619	0.277778	0.802905	0.187732	0.904762	0.355932	0.655172
P value	PID_FGF_PATHWAY	0.183784	0.041543	0.39604	0.522686	0.265421	0.815514	0.116667	0.870902
P value	PID_HIF1_TFPATHWAY	0.0119658	0.0429958	0.270707	0.264706	0.047259	0.269874	0.0882353	0.530452
P value	PID_FAK_PATHWAY	0.217014	0.0495049	0.00998004	0.43379	0.121849	0.0453608	0.26601	0.00579151
P value	PID_IL1_PATHWAY	0.0930657	0.00151515	0.0163265	0.725	0.880412	0.398374	0.787086	0.625
P value	PID_INTEGRIN2_PATHWAY	0.0533088	0.00154083	0.103718	0.255238	0.208897	0.409709	0.290941	0.557915
P value	PID_PLK1_PATHWAY	0.276481	0.0377907	0.0181818	0.111579	0.038961	0.55625	0.828851	0.0828283
P value	PID_RB_1PATHWAY	0.056314	0.00417246	0.206061	0.927602	0.501057	0.820084	0.531987	0.3222
P value	PID_INTEGRIN_CS_PATHWAY	0.0273224	0.0202808	0.305556	0.0419847	0.405567	0.813559	0.557858	0.432485
P value	PID_PDGFRB_PATHWAY	0.134375	0.0290206	0.0685841	0.603248	0.331325	0.0110619	0.53168	0.00380228
P value	PID_AP1_PATHWAY	0.00851789	0.00136799	0.131021	0.415525	0.042471	0.0287356	0.0413223	0.12449
P value	PID_P53_REGULATION_PATHWAY	0.45679	0.184397	0.240404	0.0896861	0.57839	0.857143	0.955224	0.0423892
P value	PID_ECADHERIN_NASCENT_AJ_PATHWAY	0.0462633	0.379671	0.481172	0.814885	0.744726	0.0823045	0.372596	0.043222
P value	PID_INTEGRIN1_PATHWAY	0.0374787	0.00137741	0.328872	0.0250896	0.498077	0.563567	0.73719	0.195021
P value	PID_SMAD2_3NUCLEAR_PATHWAY	0.00330033	0.00134953	0.882692	0.714286	0.0114943	0.88015	0.433604	0.392381
P value	PID_PTP1B_PATHWAY	0.0179856	0.00438597	0.764588	1	0.586724	0.0377358	0.756219	0.0447471
P value	PID_UPA_UPAR_PATHWAY	0.108156	0.00149701	0.191406	0.0603774	0.0092081	0.151923	0.0676819	0.0121212

## Sheet: Table S6
Table S6. Results of docking analysis of three compounds and Fos-related proteins
Protein Class	Protein name	Gene symbol	Albiflorin	Catechin	Paeoniflorin
AP-1	c-Fos	FOS	-5.718	-5.707	-5.979
	c-Jun	JUN	-5.642	-5.599	-5.992
ERKs	ERK2	MAPK1	-7.395	-8.586	-7.227
	ERK1	MAPK3	-8.53	-7.927	-8.563
JNKs	JNK1	MAPK8	-7.909	-8.731	-8.144
	JNK2	MAPK9	-7.271	-8.878	-8.282
	JNK3	MAPK10	-7.843	-8.352	-7.961
p38s	p38-β	MAPK11	-8.365	-8.177	-8.738
	p38-γ	MAPK12	-8.009	-8.102	-8.433
	p38-δ	MAPK13	-7.632	-7.564	-7.694
	p38-α	MAPK14	-8.667	-8.072	-8.785

## Sheet: Table S7
Table S7. Binding affinity between catechin and c-Fos-related proteins
MAPK & AP1 Class	Protein Name	Gene Symbol	UniProt Entry	Catechin-Protein Binding affinity (kcal/mol)
AP1	c-Fos	FOS	P01100	-5.707
	c-Jun	JUN	P05412	-5.599
ERKs	ERK2	MAPK1	P28482	-8.586
	ERK1	MAPK3	P27361	-7.927
JNKs	JNK1	MAPK8	P45983	-8.731
	JNK2	MAPK9	P45984	-8.878
	JNK3	MAPK10	P53779	-8.352
p38s	p38-β	MAPK11	Q15759	-8.177
	p38-γ	MAPK12	P53778	-8.102
	p38-δ	MAPK13	O15264	-7.564
	p38-α	MAPK14	Q16539	-8.072

## Sheet: Table S8
Table S8. Target genes correlated with Fos expression
gene	cov	pval
Egr1	0.85	6.31652e-17
Wee1	0.846	1.22989e-16
Acp5	0.801	7.31745e-14
Socs3	0.794	1.75989e-13
Stim1	0.782	7.30191e-13
Tgfb1	0.779	9.55569e-13
Nacc1	0.769	2.85225e-12
Mapk8	0.747	2.51738e-11
Srxn1	0.743	3.48575e-11
Nr3c1	0.743	3.70266e-11
Nfe2l2	0.737	6.44655e-11
Fam89b	0.731	1.11377e-10
Srr	0.73	1.12556e-10
Krt18	0.712	5.14264e-10
Hmgcr	0.712	5.2121e-10
Nck2	0.711	5.54538e-10
Src	0.679	6.62058e-09
Bdnf	0.677	7.59905e-09
Pomc	0.671	1.14062e-08
Nefl	0.656	2.95015e-08
Penk	0.632	1.32232e-07
Bmp2	0.631	1.40196e-07
Crh	0.625	2.01755e-07
Ppp1r3b	0.619	2.80935e-07
Jun	0.602	7.13308e-07
Tinagl1	0.51	5.02763e-05
Plau	0.448	0.000467352
Mmp2	0.416	0.00129306
Il1rl1	0.412	0.00143536
Il6	0.405	0.00177333
Star	0.397	0.00221583
Ngf	0.376	0.00394038
Tpsab1	0.364	0.00544295
Spi1	0.361	0.00579737

## Sheet: Table S9
Table S9. Enriched pathways of Fos expression-correlated target genes
Term	P-value	Adjusted P-value	Old P-value	Old Adjusted P-value	Odds Ratio	Combined Score	Genes
Photodynamic Therapy Induced AP 1 Survival Signaling WP3611	2.09e-08	4.88e-06	0	0	76.3257	1349.54	MAPK8;JUN;IL6;MMP2;NFE2L2
Pleural Mesothelioma WP5087	3.38e-08	4.88e-06	0	0	16.4338	282.717	MAPK8;JUN;IL6;TGFB1;SRC;PLAU;BDNF;MMP2;NGF
Photodynamic Therapy Induced NFE2L2 NRF2 Survival Signaling WP3612	6.02e-08	4.88e-06	0	0	139.979	2327.19	JUN;MAPK8;SRXN1;NFE2L2
Lung Fibrosis WP3624	6.84e-08	4.88e-06	0	0	59.1795	976.339	IL6;TGFB1;PLAU;MMP2;NFE2L2
Brain Derived Neurotrophic Factor BDNF Signaling Pathway WP2380	1.06e-07	4.88e-06	0	0	32.4455	520.98	MAPK8;JUN;SRC;BDNF;NCK2;NGF
IL 24 Signaling Pathway WP5413	1.06e-07	4.88e-06	0	0	22.7468	365.231	MAPK8;JUN;IL6;TGFB1;SRC;MMP2;NFE2L2
Th17 Cell Differentiation Pathway WP5130	1.09e-07	4.88e-06	0	0	53.6153	859.766	SOCS3;MAPK8;JUN;IL6;TGFB1
Neuroinflammation And Glutamatergic Signaling WP5083	1.21e-07	4.88e-06	0	0	31.7143	505.155	SOCS3;SRR;IL6;TGFB1;BDNF;NGF
Disturbed Pathways In Duchenne Muscular Dystrophy WP5356	1.55e-07	5.55e-06	0	0	49.7176	779.665	IL6;TGFB1;STIM1;PLAU;MMP2
Sudden Infant Death Syndrome SIDS Susceptibility Pathways WP706	2.38e-07	7.7e-06	0	0	28.1197	428.805	EGR1;JUN;IL6;BDNF;NR3C1;NGF
Signal Transduction Through IL1R WP4496	2.75e-07	8.07e-06	0	0	91.6644	1384.74	MAPK8;JUN;IL6;TGFB1
Orexin Receptor Pathway WP5094	3.7e-07	9.96e-06	0	0	41.3025	611.693	POMC;MAPK8;IL6;STAR;NFE2L2
Corticotropin Releasing Hormone Signaling Pathway WP2355	4.88e-07	1.21e-05	0	0	38.9459	566.021	POMC;MAPK8;TGFB1;STAR;CRH
Nuclear Receptors Meta Pathway WP2882	8.22e-07	1.9e-05	0	0	16.6019	232.614	EGR1;JUN;TGFB1;SRXN1;SRC;NR3C1;NFE2L2
Aryl Hydrocarbon Receptor Pathway WP2873	9.87e-07	2.05e-05	0	0	64.7967	896.056	JUN;TGFB1;SRC;NFE2L2
Circadian Rhythm Genes WP3594	1.02e-06	2.05e-05	0	0	21.7264	299.792	EGR1;MAPK8;JUN;IL6;STAR;CRH
IL 26 Signaling Pathways WP5347	1.28e-06	2.27e-05	0	0	60.3697	818.938	SOCS3;MAPK8;JUN;IL6
IL 3 Signaling Pathway WP286	1.4e-06	2.27e-05	0	0	59.0252	795.743	MAPK8;JUN;TGFB1;SRC
Hepatitis C And Hepatocellular Carcinoma WP3646	1.4e-06	2.27e-05	0	0	59.0252	795.743	MAPK8;JUN;IL6;TGFB1
Gastrin Signaling Pathway WP4659	1.4e-06	2.27e-05	0	0	31.1223	419.443	EGR1;MAPK8;JUN;BMP2;SRC
RANKL RANK Signaling Pathway WP2018	1.52e-06	2.33e-05	0	0	57.7391	773.661	MAPK8;JUN;SPI1;SRC
Oncostatin M Signaling Pathway WP2374	2.4e-06	3.52e-05	0	0	51.0615	660.719	SOCS3;EGR1;MAPK8;SRC
Adipogenesis WP236	2.67e-06	3.75e-05	0	0	27.1483	348.433	SOCS3;IL6;BMP2;TGFB1;NR3C1
Interactions Between LOXL4 And Oxidative Stress Pathway WP3670	3.6e-06	4.84e-05	0	0	128.716	1613.43	BMP2;TGFB1;NFE2L2
AGE RAGE Pathway WP2324	4.66e-06	5.78e-05	0	0	42.8043	525.533	MAPK8;JUN;SRC;MMP2
Physico Chemical Features And Toxicity Associated Pathways WP3680	4.66e-06	5.78e-05	0	0	42.8043	525.533	MAPK8;JUN;SRC;NEFL
Hepatitis B Infection WP4666	5.18e-06	6.2e-05	0	0	23.5684	286.835	MAPK8;JUN;IL6;TGFB1;SRC
Urotensin II Mediated Signaling Pathway WP5158	5.56e-06	6.42e-05	0	0	40.8226	493.923	MAPK8;IL6;TGFB1;MMP2
Nonalcoholic Fatty Liver Disease WP4396	5.89e-06	6.56e-05	0	0	22.931	276.131	SOCS3;MAPK8;JUN;IL6;TGFB1
VEGFA VEGFR2 Signaling WP3888	6.59e-06	7.04e-05	0	0	11.978	142.906	EGR1;MAPK8;JUN;BMP2;SRC;PLAU;MMP2
Transcription Factor Regulation In Adipogenesis WP3599	6.76e-06	7.04e-05	0	0	101.598	1209.45	MAPK8;IL6;NR3C1
Prolactin Signaling Pathway WP2037	7.36e-06	7.43e-05	0	0	37.8971	447.92	SOCS3;MAPK8;JUN;SRC
NRF2 ARE Regulation WP4357	7.77e-06	7.6e-05	0	0	96.5129	1135.55	MAPK8;SRC;NFE2L2
A Network Map Of Macrophage Stimulating Protein MSP Signaling WP5353	1.11e-05	0.000105	0	0	33.9966	387.907	MAPK8;JUN;TGFB1;SRC
ErbB Signaling Pathway WP673	1.6e-05	0.000148	0	0	30.8217	340.294	MAPK8;JUN;SRC;NCK2
Cell Migration And Invasion Through p75NTR WP4561	1.77e-05	0.000158	0	0	71.4659	782.139	JUN;BDNF;MMP2
Hepatocyte Growth Factor Receptor Signaling WP313	2.59e-05	0.000226	0	0	62.232	657.23	MAPK8;JUN;SRC
DNA Damage Response Only ATM Dependent WP710	3.54e-05	0.000301	0	0	24.9811	256.047	MAPK8;JUN;TGFB1;PLAU
Sleep Regulation WP3591	3.64e-05	0.000301	0	0	55.1088	563.332	IL6;STAR;CRH
PDGF Pathway WP2526	4.25e-05	0.000335	0	0	52.1247	524.713	MAPK8;JUN;SRC
Neural Crest Cell Migration During Development WP4564	4.25e-05	0.000335	0	0	52.1247	524.713	JUN;BDNF;MMP2
Spinal Cord Injury WP2431	4.81e-05	0.00037	0	0	23.0157	228.813	EGR1;IL6;TGFB1;BDNF
Inflammatory Bowel Disease Signaling WP5198	4.92e-05	0.00037	0	0	49.4467	490.448	JUN;IL6;TGFB1
Neural Crest Cell Migration In Cancer WP4565	5.29e-05	0.000388	0	0	48.2081	474.732	JUN;BDNF;MMP2
MAPK Signaling Pathway WP382	5.62e-05	0.000398	0	0	14.1115	138.104	MAPK8;JUN;TGFB1;BDNF;NGF
Interleukin 11 Signaling Pathway WP2332	5.67e-05	0.000398	0	0	47.0299	459.864	SOCS3;TGFB1;SRC
TGF Beta Signaling Pathway WP366	7.21e-05	0.000496	0	0	20.6646	197.087	MAPK8;JUN;TGFB1;SRC
NRF2 Pathway WP2884	9.31e-05	0.000627	0	0	19.2983	179.116	EGR1;TGFB1;SRXN1;NFE2L2
Ethanol Metabolism Production Of ROS By CYP2E1 WP4269	0.0001	0.000661	0	0	178.205	1640.92	MAPK8;NFE2L2
MET In Type 1 Papillary Renal Cell Carcinoma WP4205	0.000137	0.000883	0	0	34.4067	306.135	MAPK8;JUN;SRC
EGF EGFR Signaling Pathway WP437	0.000148	0.000938	0	0	17.0417	150.266	MAPK8;JUN;SRC;NCK2
Insulin Signaling WP481	0.000152	0.000942	0	0	16.9316	148.887	SOCS3;EGR1;MAPK8;JUN
Primary Ovarian Insufficiency WP5316	0.000191	0.00116698	0	0	15.9036	136.146	IL6;STAR;BDNF;MMP2
RAC1 PAK1 P38 MMP2 Pathway WP3303	0.000209	0.00124763	0	0	29.6293	251.113	MAPK8;SRC;MMP2
Neuroinflammation WP4919	0.000216	0.00126992	0	0	113.381	956.833	JUN;MAPK8
Leptin Signaling Pathway WP2034	0.000237	0.00136729	0	0	28.3178	236.375	SOCS3;MAPK8;SRC
6Q16 Copy Number Variation WP5400	0.000252	0.00142807	0	0	103.927	861.143	POMC;BDNF
Chromosomal And Microsatellite Instability In Colorectal Cancer WP4216	0.000257	0.00143325	0	0	27.506	227.338	MAPK8;JUN;TGFB1
Non Genomic Actions Of 1 25 Dihydroxyvitamin D3 WP4341	0.000279	0.00152613	0	0	26.7392	218.864	MAPK8;JUN;IL6
Transcriptional Activation By NRF2 In Response To Phytochemicals WP3	0.00029	0.00156372	0	0	95.9279	781.236	MAPK8;NFE2L2
Regulatory Circuits Of The STAT3 Signaling Pathway WP4538	0.000313	0.00165724	0	0	25.6658	207.107	SOCS3;MAPK8;SRC
Osteoclast Signaling WP12	0.000332	0.00167363	0	0	89.0714	713.598	MAPK8;ACP5
Galanin Receptor Pathway WP4970	0.000332	0.00167363	0	0	89.0714	713.598	POMC;IL6
Quercetin And Nf kB AP 1 Induced Apoptosis WP2435	0.000332	0.00167363	0	0	89.0714	713.598	JUN;NFE2L2
Clock Controlled Autophagy In Bone Metabolism WP5205	0.000337	0.00167574	0	0	24.9966	199.842	IL6;BMP2;TGFB1
Canonical And Non Canonical TGF B Signaling WP3874	0.000375	0.00180992	0	0	83.1292	655.676	MAPK8;TGFB1
Serotonin And Anxiety WP3947	0.000375	0.00180992	0	0	83.1292	655.676	POMC;CRH
Acute Viral Myocarditis WP4298	0.000389	0.00184909	0	0	23.7575	186.525	IL6;TGFB1;SRC
Serotonin Receptor 4 6 7 And NR3C Signaling WP734	0.000471	0.00220505	0	0	73.3419	561.84	EGR1;NR3C1
Network Map Of SARS CoV 2 Signaling Pathway WP5115	0.000493	0.00227355	0	0	12.3065	93.7213	EGR1;MAPK8;JUN;IL6
Vitamin D In Inflammatory Diseases WP4482	0.000634	0.0028856	0	0	62.3312	458.945	IL6;NR3C1
Toll Like Receptor Signaling Pathway WP75	0.000687	0.00303971	0	0	19.4203	141.442	MAPK8;JUN;IL6
Prader Willi And Angelman Syndrome WP3998	0.000687	0.00303971	0	0	19.4203	141.442	POMC;BDNF;NGF
Physiological And Pathological Hypertrophy Of The Heart WP1528	0.000756	0.00330093	0	0	56.6591	407.217	JUN;MAPK8
CKAP4 Signaling Pathway Map WP5322	0.000833	0.00354105	0	0	18.1315	128.557	JUN;SRC;PLAU
5Q35 Copy Number Variation WP5380	0.000833	0.00354105	0	0	18.1315	128.557	MAPK8;JUN;SRC
Cytokines And Inflammatory Response WP530	0.000889	0.00372758	0	0	51.9323	364.868	IL6;TGFB1
Wnt Signaling WP428	0.000949	0.0039292	0	0	17.3104	120.485	MAPK8;JUN;PLAU
Nanoparticle Mediated Activation Of Receptor Signaling WP2643	0.00103133	0.00421672	0	0	47.9327	329.628	MAPK8;SRC
PDGFR Beta Pathway WP3972	0.00110655	0.00446769	0	0	46.1551	314.155	MAPK8;JUN
Antiviral And Anti Inflammatory Effects Of Nrf2 On SARS CoV 2 Pathway WP5113	0.00126466	0.00504302	0	0	42.9677	286.721	IL6;NFE2L2
Host Pathogen Interaction Of Human Coronaviruses Interferon Induction WP4880	0.00134753	0.00530797	0	0	41.5333	274.514	MAPK8;JUN
CAMKK2 Pathway WP4874	0.00143295	0.00551002	0	0	40.1915	263.175	STIM1;NFE2L2
Prostaglandin Signaling WP5088	0.00143295	0.00551002	0	0	40.1915	263.175	IL6;TGFB1
JAK STAT Signaling In The Regulation Of Beta Cells WP5358	0.00152089	0.00577937	0	0	38.9336	252.619	SOCS3;IL6
Measles Virus Infection WP4630	0.00157729	0.00592401	0	0	14.431	93.1095	MAPK8;JUN;IL6
Photodynamic Therapy Induced NF kB Survival Signaling WP3617	0.00161135	0.00598236	0	0	37.7519	242.77	IL6;MMP2
Host Pathogen Interaction Of Human Coronaviruses MAPK Signaling WP4877	0.00170432	0.00625563	0	0	36.6397	233.563	MAPK8;JUN
Type II Interferon Signaling WP619	0.0017998	0.00638828	0	0	35.5911	224.939	SOCS3;SPI1
miRNA Role In Immune Response In Sepsis WP4329	0.0017998	0.00638828	0	0	35.5911	224.939	MAPK8;IL6
Neovascularisation Processes WP4331	0.0017998	0.00638828	0	0	35.5911	224.939	MAPK8;TGFB1
TNF Related Weak Inducer Of Apoptosis TWEAK Signaling Pathway WP2036	0.00189776	0.0066628	0	0	34.6007	216.845	MAPK8;JUN
Immune Infiltration In Pancreatic Cancer WP5285	0.00199822	0.00694005	0	0	33.6639	209.238	IL6;TGFB1
Thymic Stromal Lymphopoietin TSLP Signaling Pathway WP2203	0.00210115	0.00714392	0	0	32.7763	202.075	MAPK8;SRC
Bladder Cancer WP2828	0.00210115	0.00714392	0	0	32.7763	202.075	SRC;MMP2
Fibrin Complement Receptor 3 Signaling Pathway WP4136	0.00231443	0.00776776	0	0	31.1344	188.942	IL6;SRC
Myometrial Relaxation And Contraction Pathways WP289	0.00233273	0.00776776	0	0	12.5319	75.9525	JUN;IL6;CRH
Fas Ligand Pathway And Stress Induction Of Heat Shock Proteins WP314	0.00242474	0.00791104	0	0	30.3735	182.91	MAPK8;JUN
IL6 Signaling Pathway WP364	0.00242474	0.00791104	0	0	30.3735	182.91	SOCS3;IL6
Epithelial To Mesenchymal Transition In Colorectal Cancer WP4239	0.00250642	0.00809574	0	0	12.2102	73.1256	MAPK8;TGFB1;MMP2
TROP2 Regulatory Signaling WP5300	0.00265271	0.00848343	0	0	28.9578	171.783	JUN;SRC
Endoplasmic Reticulum Stress Response In Coronavirus Infection WP4861	0.00277035	0.00852211	0	0	28.2983	166.643	MAPK8;PPP1R3B
T Cell Modulation In Pancreatic Cancer WP5078	0.00277035	0.00852211	0	0	28.2983	166.643	IL6;TGFB1
Aryl Hydrocarbon Receptor Pathway WP2586	0.00277035	0.00852211	0	0	28.2983	166.643	SRC;NFE2L2
Chronic Hyperglycemia Impairment Of Neuron Function WP5283	0.00277035	0.00852211	0	0	28.2983	166.643	BDNF;MMP2
Mechanoregulation And Pathology Of YAP TAZ Via Hippo And Non Hippo Mechanisms WP4534	0.0028904	0.00880754	0	0	27.6681	161.757	MAPK8;SRC
Pluripotent Stem Cell Differentiation Pathway WP2848	0.00301287	0.00909492	0	0	27.0652	157.11	IL6;TGFB1
Role Of Hypoxia Angiogenesis And FGF Pathway In OA Chondrocyte Hypertrophy WP5373	0.00326501	0.00976479	0	0	25.9349	148.464	JUN;NGF
Netrin UNC5B Signaling Pathway WP4747	0.0035267	0.0104507	0	0	24.895	140.592	JUN;SRC
NRP1 Triggered Signaling Pathways In Pancreatic Cancer WP5144	0.00366112	0.0106535	0	0	24.4056	136.915	SRC;MMP2
Kit Receptor Signaling Pathway WP304	0.00366112	0.0106535	0	0	24.4056	136.915	MAPK8;SRC
IL 1 Signaling Pathway WP195	0.00379789	0.0107607	0	0	23.9351	133.398	MAPK8;JUN
Hematopoietic Stem Cell Differentiation WP2849	0.00379789	0.0107607	0	0	23.9351	133.398	IL6;SPI1
TGF Beta Receptor Signaling WP560	0.00379789	0.0107607	0	0	23.9351	133.398	JUN;TGFB1
Overlap Between Signal Transduction Pathways Contributing To LMNA Laminopathies WP4879	0.00393703	0.0108689	0	0	23.4823	130.029	BMP2;TGFB1
Pathogenic Escherichia Coli Infection WP2272	0.00393703	0.0108689	0	0	23.4823	130.029	KRT18;NCK2
Cardiac Hypertrophic Response WP2795	0.00393703	0.0108689	0	0	23.4823	130.029	MAPK8;TGFB1
TGF Beta Receptor Signaling In Skeletal Dysplasias WP4816	0.0043685	0.0119578	0	0	22.221	120.734	JUN;TGFB1
Focal Adhesion WP306	0.00462702	0.0124603	0	0	9.76136	52.4755	MAPK8;JUN;SRC
2Q13 Copy Number Variation Syndrome WP5222	0.00466778	0.0124603	0	0	21.4526	115.138	SOCS3;IL6
10Q11 21Q11 23 Copy Number Variation Syndrome WP5352	0.00466778	0.0124603	0	0	21.4526	115.138	MAPK8;BMP2
3Q29 Copy Number Variation Syndrome WP4906	0.00513401	0.0133733	0	0	20.3945	107.517	JUN;TGFB1
Endochondral Ossification WP474	0.00513401	0.0133733	0	0	20.3945	107.517	TGFB1;PLAU
Endochondral Ossification With Skeletal Dysplasias WP4808	0.00513401	0.0133733	0	0	20.3945	107.517	TGFB1;PLAU
SARS CoV 2 Innate Immunity Evasion And Cell Specific Immune Response WP5039	0.00562082	0.0145242	0	0	19.4355	100.701	IL6;TGFB1
Glucocorticoid Receptor Pathway WP2880	0.00630156	0.016154	0	0	18.2886	92.6676	JUN;NR3C1
Cholesterol Metabolism WP5304	0.00665535	0.0169266	0	0	17.7643	89.0405	STAR;HMGCR
Burn Wound Healing WP5055	0.00701801	0.0177095	0	0	17.2691	85.6422	IL6;MMP2
T Cell Receptor Signaling Pathway WP69	0.00720264	0.0180345	0	0	17.0317	84.0225	MAPK8;JUN
MicroRNAs In Cardiomyocyte Hypertrophy WP1544	0.00875812	0.0217606	0	0	15.3434	72.6934	MAPK8;TGFB1
EGFR Tyrosine Kinase Inhibitor Resistance WP4806	0.00896224	0.0220977	0	0	15.1555	71.4541	IL6;SRC
ncRNAs Involved In Wnt Signaling In Hepatocellular Carcinoma WP4336	0.00916848	0.022435	0	0	14.9721	70.249	JUN;PLAU
Androgen Receptor Signaling Pathway WP138	0.00958733	0.0231098	0	0	14.6184	67.9362	JUN;SRC
Hair Follicle Development Cytodifferentiation Part 3 Of 3 WP2840	0.00958733	0.0231098	0	0	14.6184	67.9362	JUN;NR3C1
Apoptosis Modulation And Signaling WP1772	0.0100146	0.0234357	0	0	14.2809	65.7451	MAPK8;JUN
TNF Alpha Signaling Pathway WP231	0.0100146	0.0234357	0	0	14.2809	65.7451	MAPK8;JUN
Pancreatic Adenocarcinoma Pathway WP4263	0.0100146	0.0234357	0	0	14.2809	65.7451	MAPK8;TGFB1
CCL18 Signaling Pathway WP5097	0.0101579	0.0234357	0	0	120.976	555.219	MMP2
Let 7 Inhibition Of ES Cell Reprogramming WP3299	0.0101579	0.0234357	0	0	120.976	555.219	EGR1
Robo4 And VEGF Signaling Pathways Crosstalk WP3943	0.0101579	0.0234357	0	0	120.976	555.219	SRC
B Cell Receptor Signaling Pathway WP23	0.0106712	0.0244453	0	0	13.8028	62.6675	MAPK8;JUN
lncRNA In Canonical Wnt Signaling And Colorectal Cancer WP4258	0.0108942	0.0246071	0	0	13.6504	61.6934	JUN;PLAU
Thyroid Hormones Production And Peripheral Downstream Signaling Effects WP4746	0.0108942	0.0246071	0	0	13.6504	61.6934	POMC;SRC
mRNA Protein And Metabolite Inducation Pathway By Cyclosporin A WP3953	0.0118411	0.0263771	0	0	100.808	447.202	NFE2L2
Mevalonate Pathway WP3963	0.0118411	0.0263771	0	0	100.808	447.202	HMGCR
Wnt Signaling Pathway And Pluripotency WP399	0.0127518	0.0282111	0	0	12.5423	54.7106	JUN;PLAU
Peroxiredoxin 2 Induced Ovarian Failure WP4873	0.0135216	0.0291165	0	0	86.4026	371.831	STAR
Transcription Factors Regulate miRNAs Related To Cardiac Hypertrophy WP1559	0.0135216	0.0291165	0	0	86.4026	371.831	TGFB1
ApoE And miR 146 In Inflammation And Atherosclerosis WP3926	0.0135216	0.0291165	0	0	86.4026	371.831	SPI1
Serine Metabolism WP4688	0.0135216	0.0291165	0	0	86.4026	371.831	SRR
Androgen Receptor Network In Prostate Cancer WP2263	0.0147377	0.0315249	0	0	11.5999	48.9208	MAPK8;JUN
Nod Like Receptor NLR Signaling Pathway WP288	0.0151993	0.0320873	0	0	75.5985	316.494	MAPK8
Altered Glycosylation Of MUC1 In Tumor Microenvironment WP4480	0.0151993	0.0320873	0	0	75.5985	316.494	IL6
Mammary Gland Development Pathway Involution Stage 4 Of 4 WP2815	0.0168742	0.0353919	0	0	67.1953	274.289	SOCS3
Osteoblast Differentiation And Related Diseases WP4787	0.0171207	0.0356772	0	0	10.695	43.5018	MAPK8;BMP2
Cell Cycle WP179	0.0176711	0.0365883	0	0	10.5127	42.4274	WEE1;TGFB1
Fragile X Syndrome WP4549	0.0182291	0.0375032	0	0	10.3365	41.3948	SRC;BDNF
Nanoparticle Triggered Regulated Necrosis WP2513	0.0185463	0.0376758	0	0	60.4727	241.134	MAPK8
Alternative Pathway Of Fetal Androgen Synthesis WP4524	0.0185463	0.0376758	0	0	60.4727	241.134	STAR
PI3K Akt Signaling Pathway WP4172	0.0194429	0.0392504	0	0	5.67097	22.3452	IL6;BDNF;NGF
Bone Morphogenic Protein Signaling And Regulation WP1425	0.0202157	0.0401079	0	0	54.9725	214.464	BMP2
IL 10 Anti Inflammatory Signaling Pathway WP4495	0.0202157	0.0401079	0	0	54.9725	214.464	IL6
Overview Of Proinflammatory And Profibrotic Mediators WP5095	0.0202402	0.0401079	0	0	9.76329	38.0776	IL6;TGFB1
Osteopontin Signaling WP1434	0.0218823	0.0413333	0	0	50.3889	192.59	PLAU
Estrogen Receptor Pathway WP2881	0.0218823	0.0413333	0	0	50.3889	192.59	JUN
MFAP5 Mediated Ovarian Cancer Cell Motility And Invasiveness WP3301	0.0218823	0.0413333	0	0	50.3889	192.59	JUN
BMP2 WNT4 FOXO1 Pathway In Primary Endometrial Stromal Cell Differentiation WP3876	0.0218823	0.0413333	0	0	50.3889	192.59	BMP2
Development Of Pulmonary Dendritic Cells And Macrophage Subsets WP3892	0.0218823	0.0413333	0	0	50.3889	192.59	SPI1
Mevalonate Arm Of Cholesterol Biosynthesis Pathway WP4190	0.0218823	0.0413333	0	0	50.3889	192.59	HMGCR
ncRNAs Involved In STAT3 Signaling In Hepatocellular Carcinoma WP4337	0.0218823	0.0413333	0	0	50.3889	192.59	IL6
Control Of Immune Tolerance By Vasoactive Intestinal Peptide WP4484	0.0218823	0.0413333	0	0	50.3889	192.59	TGFB1
Serotonin And Anxiety Related Events WP3944	0.0235462	0.0440233	0	0	46.5105	174.358	CRH
Endoderm Differentiation WP2853	0.023579	0.0440233	0	0	8.98007	33.6519	TGFB1;NR3C1
Male Infertility WP4673	0.0251668	0.0454858	0	0	8.6639	31.9025	MMP2;NFE2L2
COVID 19 Adverse Outcome Pathway WP4891	0.0252073	0.0454858	0	0	43.1861	158.952	IL6
Cholesterol Biosynthesis Pathway WP197	0.0252073	0.0454858	0	0	43.1861	158.952	HMGCR
FOXP3 In COVID 19 WP5063	0.0252073	0.0454858	0	0	43.1861	158.952	IL6
Mammary Gland Development Pathway Embryonic Development Stage 1 Of 4 WP2813	0.0252073	0.0454858	0	0	43.1861	158.952	TGFB1
ERK Pathway In Huntington 39 S Disease WP3853	0.0252073	0.0454858	0	0	43.1861	158.952	BDNF
MAPK Pathway In Congenital Thyroid Cancer WP4928	0.0268657	0.0476792	0	0	40.3051	145.78	JUN
SREBF And miR33 In Cholesterol And Lipid Homeostasis WP2011	0.0268657	0.0476792	0	0	40.3051	145.78	HMGCR
Classical Pathway Of Steroidogenesis With Glucocorticoid And Mineralocorticoid Metabolism WP4523	0.0268657	0.0476792	0	0	40.3051	145.78	STAR
Involvement Of Secretase In Neurodegenerative Diseases WP5372	0.0285214	0.0490021	0	0	37.7841	134.402	BDNF
Amplification And Expansion Of Oncogenic Pathways As Metastatic Traits WP3678	0.0285214	0.0490021	0	0	37.7841	134.402	SRC
ACE Inhibitor Pathway WP554	0.0285214	0.0490021	0	0	37.7841	134.402	TGFB1
Leptin Insulin Signaling Overlap WP3935	0.0285214	0.0490021	0	0	37.7841	134.402	SOCS3
Platelet Mediated Interactions With Vascular And Circulating Cells WP4462	0.0285214	0.0490021	0	0	37.7841	134.402	TGFB1
Cells And Molecules Involved In Local Acute Inflammatory Response WP4493	0.0285214	0.0490021	0	0	37.7841	134.402	IL6
Ulcerative Colitis Signaling WP5174	0.0301743	0.0507619	0	0	35.5597	124.486	TGFB1
Cholesterol Synthesis Disorders WP5193	0.0301743	0.0507619	0	0	35.5597	124.486	HMGCR
MYD88 Distinct Input Output Pathway WP3877	0.0301743	0.0507619	0	0	35.5597	124.486	JUN
MFAP5 Effect On Permeability And Motility Of Endothelial Cells Via Cytoskeleton Rearrangement WP4560	0.0301743	0.0507619	0	0	35.5597	124.486	JUN
Cholestasis WP5238	0.0318245	0.0524454	0	0	33.5825	115.776	HMGCR
Overview Of Nanoparticle Effects WP3287	0.0318245	0.0524454	0	0	33.5825	115.776	IL6
Extracellular Vesicles In The Crosstalk Of Cardiac Cells WP4300	0.0318245	0.0524454	0	0	33.5825	115.776	IL6
LTF Danger Signal Response Pathway WP4478	0.0318245	0.0524454	0	0	33.5825	115.776	IL6
Autophagy In Pancreatic Ductal Adenocarcinoma WP5331	0.0334719	0.0543288	0	0	31.8134	108.072	NFE2L2
BMP Signaling In Eyelid Development WP3927	0.0334719	0.0543288	0	0	31.8134	108.072	JUN
Hereditary Leiomyomatosis And Renal Cell Carcinoma Pathway WP4206	0.0334719	0.0543288	0	0	31.8134	108.072	NFE2L2
Pathogenesis Of SARS CoV 2 Mediated By Nsp9 Nsp10 Complex WP4884	0.0351166	0.0564312	0	0	30.2212	101.213	IL6
Type II Diabetes Mellitus WP1584	0.0351166	0.0564312	0	0	30.2212	101.213	MAPK8
NAD Metabolism In Oncogene Induced Senescence And Mitochondrial Dysfunction Associated Senescence WP5046	0.0367587	0.0582012	0	0	28.7807	95.0735	IL6
Progeria Associated Lipodystrophy WP5103	0.0367587	0.0582012	0	0	28.7807	95.0735	TGFB1
Blood Clotting Cascade WP272	0.0367587	0.0582012	0	0	28.7807	95.0735	PLAU
Ebstein Barr Virus LMP1 Signaling WP262	0.038398	0.0596276	0	0	27.4711	89.5488	MAPK8
Roles Of Ceramides In Development Of Insulin Resistance WP5181	0.038398	0.0596276	0	0	27.4711	89.5488	MAPK8
Estrogen Signaling Pathway WP712	0.038398	0.0596276	0	0	27.4711	89.5488	JUN
Cancer Immunotherapy By PD 1 Blockade WP4585	0.038398	0.0596276	0	0	27.4711	89.5488	JUN
Vitamin D Receptor Pathway WP2877	0.0397272	0.060426	0	0	6.71943	21.675	IL1RL1;TGFB1
Angiogenesis WP1539	0.0400346	0.060426	0	0	26.2754	84.5544	SRC
Unfolded Protein Response WP4925	0.0400346	0.060426	0	0	26.2754	84.5544	NFE2L2
Follicle Stimulating Hormone FSH Signaling Pathway WP2035	0.0400346	0.060426	0	0	26.2754	84.5544	SRC
Hippocampal Synaptogenesis And Neurogenesis WP5231	0.0400346	0.060426	0	0	26.2754	84.5544	BDNF
LDL Influence On CD14 And TLR4 WP5272	0.0400346	0.060426	0	0	26.2754	84.5544	IL6
Differentiation Of White And Brown Adipocyte WP2895	0.0416685	0.0620227	0	0	25.1793	80.0201	BMP2
Hypothesized Pathways In Pathogenesis Of Cardiovascular Disease WP3668	0.0416685	0.0620227	0	0	25.1793	80.0201	MAPK8
Relationship Between Inflammation COX 2 And EGFR WP4483	0.0416685	0.0620227	0	0	25.1793	80.0201	SRC
SARS CoV 2 Mitochondrial Chronic Oxidative Stress And Endothelial Dysfunction WP5183	0.0432997	0.0635718	0	0	24.1709	75.8872	IL6
Cell Interactions Of The Pancreatic Cancer Microenvironment WP5284	0.0432997	0.0635718	0	0	24.1709	75.8872	TGFB1
EPO Receptor Signaling WP581	0.0432997	0.0635718	0	0	24.1709	75.8872	SRC
Intracellular Trafficking Proteins Involved In CMT Neuropathy WP4856	0.0449282	0.0647848	0	0	23.2401	72.1068	NEFL
Photodynamic Therapy Induced Unfolded Protein Response WP3613	0.0449282	0.0647848	0	0	23.2401	72.1068	NFE2L2
TLR4 Signaling And Tolerance WP3851	0.0449282	0.0647848	0	0	23.2401	72.1068	IL6
FGFR3 Signaling In Chondrocyte Proliferation And Terminal Differentiation WP4767	0.0449282	0.0647848	0	0	23.2401	72.1068	BMP2
Angiotensin II Receptor Type 1 Pathway WP5036	0.046554	0.0665351	0	0	22.3782	68.6372	TGFB1
Interactions Between Immune Cells And microRNAs In Tumor Microenvironment WP4559	0.046554	0.0665351	0	0	22.3782	68.6372	TGFB1
Cannabinoid Receptor Signaling WP3869	0.0481771	0.0679529	0	0	21.5779	65.4431	MAPK8
Statin Inhibition Of Cholesterol Production WP430	0.0481771	0.0679529	0	0	21.5779	65.4431	HMGCR
Selective Expression Of Chemokine Receptors During T Cell Polarization WP4494	0.0481771	0.0679529	0	0	21.5779	65.4431	TGFB1
Matrix Metalloproteinases WP129	0.0497976	0.0687377	0	0	20.8328	62.494	MMP2
GPR143 In Melanocytes And Retinal Pigment Epithelium Cells WP4941	0.0497976	0.0687377	0	0	20.8328	62.494	POMC
Dopaminergic Neurogenesis WP2855	0.0497976	0.0687377	0	0	20.8328	62.494	TGFB1
Extracellular Vesicle Mediated Signaling In Recipient Cells WP2870	0.0497976	0.0687377	0	0	20.8328	62.494	TGFB1
Oligodendrocyte Specification And Differentiation Leading To Myelin Components For CNS WP4304	0.0497976	0.0687377	0	0	20.8328	62.494	BMP2
Ciliary Landscape WP4352	0.0506818	0.0696606	0	0	5.8516	17.4506	WEE1;NEFL
Regucalcin In Proximal Tubule Epithelial Kidney Cells WP4838	0.0530304	0.071074	0	0	19.4868	57.2306	TGFB1
Pregnane X Receptor Pathway WP2876	0.0530304	0.071074	0	0	19.4868	57.2306	SRC
13Q12 12 Copy Number Variation WP5406	0.0530304	0.071074	0	0	19.4868	57.2306	MAPK8
Development And Heterogeneity Of The ILC Family WP3893	0.0530304	0.071074	0	0	19.4868	57.2306	IL6
Prion Disease Pathway WP3995	0.0530304	0.071074	0	0	19.4868	57.2306	SPI1
White Fat Cell Differentiation WP4149	0.0530304	0.071074	0	0	19.4868	57.2306	NR3C1
Alpha 6 Beta 4 Signaling Pathway WP244	0.0546428	0.071456	0	0	18.8769	54.8739	SRC
Mammary Gland Development Pathway Pregnancy And Lactation Stage 3 Of 4 WP2817	0.0546428	0.071456	0	0	18.8769	54.8739	NR3C1
BDNF TrkB Signaling WP3676	0.0546428	0.071456	0	0	18.8769	54.8739	BDNF
Oxidative Stress Response WP408	0.0546428	0.071456	0	0	18.8769	54.8739	NFE2L2
MAPK Cascade WP422	0.0546428	0.071456	0	0	18.8769	54.8739	JUN
Resistin As A Regulator Of Inflammation WP4481	0.0546428	0.071456	0	0	18.8769	54.8739	IL6
Type 2 Papillary Renal Cell Carcinoma WP4241	0.0562526	0.0732645	0	0	18.3039	52.677	TGFB1
Fatty Acids And Lipoproteins Transport In Hepatocytes WP5323	0.0578597	0.075055	0	0	17.7647	50.6247	STAR
Target Of Rapamycin Signaling WP1471	0.0594641	0.0759167	0	0	17.2563	48.7038	HMGCR
Enterocyte Cholesterol Metabolism WP5333	0.0594641	0.0759167	0	0	17.2563	48.7038	HMGCR
Wnt Signaling In Kidney Disease WP4150	0.0594641	0.0759167	0	0	17.2563	48.7038	MAPK8
Vitamin D Sensitive Calcium Signaling In Depression WP4698	0.0594641	0.0759167	0	0	17.2563	48.7038	NFE2L2
IL 5 Signaling Pathway WP127	0.0610659	0.077048	0	0	16.7761	46.9026	JUN
IL 2 Signaling Pathway WP49	0.0610659	0.077048	0	0	16.7761	46.9026	SOCS3
Ovarian Infertility WP34	0.0610659	0.077048	0	0	16.7761	46.9026	EGR1
mBDNF And proBDNF Regulation Of GABA Neurotransmission WP4829	0.0626651	0.0781499	0	0	16.3219	45.2108	BDNF
Nuclear Receptors WP170	0.0626651	0.0781499	0	0	16.3219	45.2108	NR3C1
Amyotrophic Lateral Sclerosis ALS WP2447	0.0626651	0.0781499	0	0	16.3219	45.2108	NEFL
Kisspeptin Kisspeptin Receptor System In The Ovary WP4871	0.0642616	0.0798327	0	0	15.8915	43.619	STAR
ATM Signaling Pathway WP2516	0.0658554	0.0814993	0	0	15.4833	42.1191	JUN
Metabolic Reprogramming In Pancreatic Cancer WP5220	0.0690353	0.0851084	0	0	14.7265	39.3661	HMGCR
Cholesterol Biosynthesis Pathway In Hepatocytes WP5329	0.0706212	0.0867325	0	0	14.3752	38.1003	HMGCR
Alzheimer 39 S Disease And miRNA Effects WP2059	0.0719686	0.0870227	0	0	4.77422	12.5635	MAPK8;IL6
Alzheimer 39 S Disease WP5124	0.0719686	0.0870227	0	0	4.77422	12.5635	MAPK8;IL6
Heart Development WP1591	0.0722046	0.0870227	0	0	14.0402	36.9011	BMP2
Renin Angiotensin Aldosterone System RAAS WP4756	0.0722046	0.0870227	0	0	14.0402	36.9011	STAR
Genes Controlling Nephrogenesis WP4823	0.0722046	0.0870227	0	0	14.0402	36.9011	NCK2
Microtubule Cytoskeleton Regulation WP2038	0.0753634	0.0894941	0	0	13.4148	34.6831	SRC
NO cGMP PKG Mediated Neuroprotection WP4008	0.0753634	0.0894941	0	0	13.4148	34.6831	NEFL
Envelope Proteins And Their Potential Roles In EDMD Physiopathology WP4535	0.0753634	0.0894941	0	0	13.4148	34.6831	TGFB1
Translation Inhibitors In Chronically Activated PDGFRA Cells WP4566	0.0753634	0.0894941	0	0	13.4148	34.6831	MAPK8
Interleukin 1 IL 1 Structural Pathway WP2637	0.0769389	0.0903683	0	0	13.1225	33.6559	MAPK8
Wnt Signaling Pathway WP363	0.0769389	0.0903683	0	0	13.1225	33.6559	MAPK8
Cholesterol Metabolism With Bloch And Kandutsch Russell Pathways WP4718	0.0769389	0.0903683	0	0	13.1225	33.6559	HMGCR
Vitamin B12 Metabolism WP1533	0.0816498	0.0948665	0	0	12.3173	30.8586	IL6
IL 4 Signaling Pathway WP395	0.0816498	0.0948665	0	0	12.3173	30.8586	SOCS3
Synaptic Signaling Pathways Associated With Autism Spectrum Disorder WP4539	0.0816498	0.0948665	0	0	12.3173	30.8586	BDNF
Copper Homeostasis WP3286	0.0832149	0.0963384	0	0	12.0703	30.0107	JUN
8P23 1 Copy Number Variation Syndrome WP5346	0.0847774	0.0977968	0	0	11.833	29.2007	PPP1R3B
Cardiac Progenitor Differentiation WP2406	0.0863374	0.09889	0	0	11.6049	28.4261	TGFB1
Apoptosis Related Network Due To Altered Notch3 In Ovarian Cancer WP2864	0.0863374	0.09889	0	0	11.6049	28.4261	SOCS3
Interferon Type I Signaling Pathways WP585	0.0878947	0.0999648	0	0	11.3854	27.6848	SOCS3
Notch Signaling Pathway WP61	0.0878947	0.0999648	0	0	11.3854	27.6848	SRC
Thyroid Stimulating Hormone TSH Signaling Pathway WP2032	0.0940984	0.105902	0	0	10.5843	25.015	SRC
Pre Implantation Embryo WP3527	0.0940984	0.105902	0	0	10.5843	25.015	EGR1
Complement And Coagulation Cascades WP558	0.0940984	0.105902	0	0	10.5843	25.015	PLAU
Markers Of Kidney Cell Lineage WP5236	0.0956429	0.107266	0	0	10.4013	24.4131	TGFB1
Development Of Ureteric Collection System WP5053	0.0971848	0.108244	0	0	10.2244	23.8346	BMP2
Novel Intracellular Components Of RIG I Like Receptor Pathway WP3865	0.0971848	0.108244	0	0	10.2244	23.8346	MAPK8
10Q22Q23 Copy Number Variation WP5402	0.100261	0.110905	0	0	9.88823	22.7427	BMP2
T Cell Antigen Receptor TCR Pathway During Staphylococcus Aureus Infection WP3863	0.100261	0.110905	0	0	9.88823	22.7427	JUN
Ferroptosis WP4313	0.103327	0.113519	0	0	9.57335	21.7301	HMGCR
G1 To S Cell Cycle Control WP45	0.103327	0.113519	0	0	9.57335	21.7301	WEE1
AMP Activated Protein Kinase Signaling WP1403	0.107907	0.118149	0	0	9.13682	20.343	HMGCR
Folate Metabolism WP176	0.109429	0.119411	0	0	9	19.9123	IL6
Sterol Regulatory Element Binding Proteins SREBP Signaling WP1982	0.110948	0.120661	0	0	8.8672	19.4963	HMGCR
Primary Focal Segmental Glomerulosclerosis FSGS WP2572	0.11549	0.125179	0	0	8.49125	18.3289	TGFB1
MECP2 And Associated Rett Syndrome WP3584	0.117	0.125969	0	0	8.3729	17.9648	BDNF
Head And Neck Squamous Cell Carcinoma WP4674	0.117	0.125969	0	0	8.3729	17.9648	NFE2L2
16P11 2 Proximal Deletion Syndrome WP4949	0.118506	0.126328	0	0	8.25778	17.6121	NR3C1
Extrafollicular And Follicular B Cell Activation By SARS CoV 2 WP5218	0.118506	0.126328	0	0	8.25778	17.6121	IL6
Cytosolic DNA Sensing Pathway WP4655	0.118506	0.126328	0	0	8.25778	17.6121	IL6
Glioblastoma Signaling Pathways WP2261	0.130469	0.138624	0	0	7.43921	15.1508	SRC
Apoptosis WP254	0.133436	0.14131	0	0	7.25922	14.6211	JUN
Clear Cell Renal Cell Carcinoma Pathways WP4018	0.134915	0.14241	0	0	7.17244	14.3672	TGFB1
Selenium Micronutrient Network WP15	0.136392	0.1435	0	0	7.0877	14.1203	IL6
Retinoblastoma Gene In Cancer WP2446	0.137866	0.144581	0	0	7.00493	13.8801	WEE1
T Cell Activation SARS CoV 2 WP5098	0.139338	0.145651	0	0	6.92407	13.6463	JUN
Allograft Rejection WP2328	0.142275	0.148241	0	0	6.76779	13.1971	TGFB1
1P36 Copy Number Variation Syndrome WP5345	0.148119	0.153835	0	0	6.4754	12.3663	TGFB1
Integrin Mediated Cell Adhesion WP185	0.158254	0.163834	0	0	6.02	11.0982	SRC
NF1 Copy Number Variation Syndrome WP5366	0.162562	0.167755	0	0	5.84378	10.6164	NGF
Complement System In Neuronal Development And Plasticity WP5090	0.165421	0.170163	0	0	5.73189	10.3132	TGFB1
Embryonic Stem Cell Pluripotency Pathways WP3931	0.179579	0.18414	0	0	5.23083	8.98207	JUN
Ebola Virus Infection In Host WP4217	0.197635	0.202013	0	0	4.6965	7.61458	SOCS3
Angiopoietin Like Protein 8 Regulatory Pathway WP3915	0.201747	0.205566	0	0	4.58825	7.34459	MAPK8
2Q37 Copy Number Variation Syndrome WP5224	0.205838	0.209075	0	0	4.48485	7.08904	JUN
Mesodermal Commitment Pathway WP2857	0.21933	0.22208	0	0	4.1713	6.3286	NFE2L2
Breast Cancer Pathway WP4262	0.231282	0.23345	0	0	3.92414	5.74542	JUN
Smith Magenis And Potocki Lupski Syndrome Copy Number Variation WP5381	0.232598	0.234048	0	0	3.89847	5.68568	JUN
Ras Signaling WP4223	0.269852	0.27069	0	0	3.27587	4.29101	MAPK8
Focal Adhesion PI3K Akt mTOR Signaling Pathway WP3932	0.404137	0.404137	0	0	1.97976	1.79367	NGF
